# Supplementary material for: A novel pyrimidine–guanidine derivative YYH-6 confers tomato resistance to TYLCV via multitarget regulation of host defense genes and proteins
Source: Hortic Res. 2026 Apr 6;13(8):uhag120. doi: 10.1093/hr/uhag120 (PMC13395516; doi:10.1093/hr/uhag120)
Supplement: Web_Material_uhag120 [file web_material_uhag120.zip]

Archive with 2 entries (2 files):
- Supporting Data-HR-2026-102.docx
- Table S3-S6.xlsx
