# Supplementary material for: A novel pyrimidine–guanidine derivative YYH-6 confers tomato resistance to TYLCV via multitarget regulation of host defense genes and proteins
Source: Hortic Res. 2026 Apr 6;13(8):uhag120. doi: 10.1093/hr/uhag120 (PMC13395516; doi:10.1093/hr/uhag120)
Supplement: Web_Material_uhag120 [file web_material_uhag120.zip › Table S3-S6.xlsx]

## Sheet: Table S3. TYLCV vs Control
#ID	Control_Count	TYLCV_Count	Control_FPKM	TYLCV_FPKM	FDR	log2FC	regulated	COG_class	COG_class_annotation	GO_annotation	KEGG_annotation	KEGG_pathway_annotation	KOG_class	KOG_class_annotation	Pfam_annotation	Swiss-Prot_annotation	eggNOG_class	eggNOG_class_annotation	NR_annotation
gene1785	0	109	0	1.54633	2.0701813222746e-23	9.87206317295168	up	--	--	--	--	--	--	--	C1 domain	--	S	Function unknown	uncharacterized protein LOC101249296 [Solanum lycopersicum]
gene25617	0	109	0	1.51743	2.0701813222746e-23	9.87206317295168	up	[QV]	Secondary metabolites biosynthesis, transport and catabolism;; Defense mechanisms	Molecular Function: monooxygenase activity (GO:0004497);; Molecular Function: iron ion binding (GO:0005506);; Molecular Function: oxidoreductase activity, acting on paired donors, with incorporation or reduction of molecular oxygen (GO:0016705);; Molecular Function: heme binding (GO:0020037);;	K09754|3.7e-301|sly:101261765|K09754 5-O-(4-coumaroyl)-D-quinate 3'-monooxygenase [EC:1.14.14.96] | (RefSeq) cytochrome P450 98A3	Phenylpropanoid biosynthesis (ko00940);; Flavonoid biosynthesis (ko00941);; Stilbenoid, diarylheptanoid and gingerol biosynthesis (ko00945)	[Q]	Secondary metabolites biosynthesis, transport and catabolism	Cytochrome P450	Cytochrome P450 98A3 OS=Arabidopsis thaliana OX=3702 GN=CYP98A3 PE=1 SV=1	Q	Secondary metabolites biosynthesis, transport and catabolism	cytochrome P450 98A3 [Solanum lycopersicum]
gene18383	0	96	0	2.22398	4.33265393628547e-21	9.68904981149439	up	[R]	General function prediction only	Cellular Component: integral component of membrane (GO:0016021);;	K24205|3.6e-74|nto:104103216|K24205 protein lifeguard | (RefSeq) BI1-like protein	--	[T]	Signal transduction mechanisms	Inhibitor of apoptosis-promoting Bax1	BI1-like protein OS=Arabidopsis thaliana OX=3702 GN=LFG5 PE=2 SV=1	T	Signal transduction mechanisms	BI1-like protein isoform X1 [Solanum lycopersicum]
gene20983	0	77	0	2.93752	1.1335982474407e-17	9.37130505061055	up	--	--	Molecular Function: nucleic acid binding (GO:0003676);; Molecular Function: zinc ion binding (GO:0008270);;	--	--	[R]	General function prediction only	GAG-pre-integrase domain	--	L	Replication, recombination and repair	uncharacterized protein LOC112940063 [Solanum lycopersicum]
gene20560	0	73	0	2.01648	6.19819245360345e-17	9.29446242631558	up	--	--	Molecular Function: DNA-binding transcription factor activity (GO:0003700);; Cellular Component: nucleus (GO:0005634);; Molecular Function: sequence-specific DNA binding (GO:0043565);;	K13424|4.1e-24|vvi:109123048|K13424 WRKY transcription factor 33 | (RefSeq) WRKY33; probable WRKY transcription factor 26	MAPK signaling pathway - plant (ko04016);; Plant-pathogen interaction (ko04626)	--	--	WRKY DNA -binding domain	Probable WRKY transcription factor 50 OS=Arabidopsis thaliana OX=3702 GN=WRKY50 PE=2 SV=1	K	Transcription	probable WRKY transcription factor 75 [Solanum lycopersicum]
gene6437	0	71	0	0.913856	1.49438659368827e-16	9.25444970484686	up	[E]	Amino acid transport and metabolism	Molecular Function: proline dehydrogenase activity (GO:0004657);; Biological Process: proline catabolic process (GO:0006562);;	K00318|1.7e-282|sly:101268445|K00318 proline dehydrogenase [EC:1.5.5.2] | (RefSeq) proline dehydrogenase 2, mitochondrial	Arginine and proline metabolism (ko00330)	[E]	Amino acid transport and metabolism	Proline dehydrogenase	Proline dehydrogenase 2, mitochondrial OS=Arabidopsis thaliana OX=3702 GN=POX2 PE=2 SV=1	E	Amino acid transport and metabolism	proline dehydrogenase 2, mitochondrial [Solanum lycopersicum]
gene3590	0	69	0	1.0565	3.59682395848842e-16	9.21329550862929	up	--	--	Molecular Function: monooxygenase activity (GO:0004497);; Molecular Function: iron ion binding (GO:0005506);; Molecular Function: oxidoreductase activity, acting on paired donors, with incorporation or reduction of molecular oxygen (GO:0016705);; Molecular Function: heme binding (GO:0020037);;	K17874|3.1e-281|sly:543675|K17874 9-divinyl ether synthase [EC:4.2.1.121] | (RefSeq) DES; 9-divinyl ether synthase	--	--	--	Cytochrome P450	9-divinyl ether synthase OS=Solanum lycopersicum OX=4081 GN=DES PE=1 SV=1	Q	Secondary metabolites biosynthesis, transport and catabolism	9-divinyl ether synthase [Solanum lycopersicum]
gene278	0	56	0	0.543393	2.21020013603185e-13	8.91269008760849	up	[M]	Cell wall/membrane/envelope biogenesis	Molecular Function: protein kinase activity (GO:0004672);; Molecular Function: ATP binding (GO:0005524);; Cellular Component: integral component of membrane (GO:0016021);;	K01180|4.1e-58|cmax:111487562|K01180 endo-1,3(4)-beta-glucanase [EC:3.2.1.6] | (RefSeq) uncharacterized protein LOC111487562	--	--	--	Protein kinase domain	Cysteine-rich receptor-like protein kinase 2 OS=Arabidopsis thaliana OX=3702 GN=CRK2 PE=1 SV=1	T	Signal transduction mechanisms	cysteine-rich receptor-like protein kinase 2 isoform X1 [Solanum lycopersicum]
gene11435	0	52	0	0.751072	1.49247860584183e-12	8.80600513890469	up	[QV]	Secondary metabolites biosynthesis, transport and catabolism;; Defense mechanisms	Molecular Function: monooxygenase activity (GO:0004497);; Molecular Function: iron ion binding (GO:0005506);; Molecular Function: oxidoreductase activity, acting on paired donors, with incorporation or reduction of molecular oxygen (GO:0016705);; Molecular Function: heme binding (GO:0020037);;	K15472|1.1e-292|sly:101251277|K15472 premnaspirodiene oxygenase [EC:1.14.14.151] | (RefSeq) premnaspirodiene oxygenase	Sesquiterpenoid and triterpenoid biosynthesis (ko00909)	[Q]	Secondary metabolites biosynthesis, transport and catabolism	Cytochrome P450	Premnaspirodiene oxygenase OS=Hyoscyamus muticus OX=35626 GN=CYP71D55 PE=1 SV=1	Q	Secondary metabolites biosynthesis, transport and catabolism	premnaspirodiene oxygenase [Solanum lycopersicum]
gene7556	0	48	0	1.0125	1.05803332704645e-11	8.69079650612795	up	--	--	Biological Process: ubiquitin-dependent protein catabolic process (GO:0006511);; Biological Process: multicellular organism development (GO:0007275);; Molecular Function: zinc ion binding (GO:0008270);; Cellular Component: host cell nucleus (GO:0042025);;	K04506|9.4e-209|sly:101262084|K04506 E3 ubiquitin-protein ligase SIAH1 [EC:2.3.2.27] | (RefSeq) putative E3 ubiquitin-protein ligase SINA-like 6	Ubiquitin mediated proteolysis (ko04120)	[R]	General function prediction only	Seven in absentia protein family	E3 ubiquitin-protein ligase SINA-like 10 OS=Arabidopsis thaliana OX=3702 GN=At5g37930 PE=2 SV=1	O	Posttranslational modification, protein turnover, chaperones	putative E3 ubiquitin-protein ligase SINA-like 6 [Solanum lycopersicum]
gene18250	30	7776	0.396911	112.375	8.4581572328473e-146	8.20943081539347	up	--	--	--	--	--	[L]	Replication, recombination and repair	DDE superfamily endonuclease	Protein ALP1-like OS=Arabidopsis thaliana OX=3702 GN=At3g55350 PE=2 SV=1	L	Replication, recombination and repair	salt responsive protein 2 [Solanum lycopersicum]
gene2164	2	442	0.055669	13.8098	4.7645035303557e-58	7.89291596159483	up	--	--	--	--	--	--	--	C2 domain	BON1-associated protein 2 OS=Arabidopsis thaliana OX=3702 GN=BAP2 PE=1 SV=1	S	Function unknown	BON1-associated protein 2 [Solanum lycopersicum]
gene7557	2	228	0.024754	3.35714	1.58285367389487e-38	6.93826000392387	up	[E]	Amino acid transport and metabolism	Cellular Component: cytoplasm (GO:0005737);; Biological Process: ubiquitin-dependent protein catabolic process (GO:0006511);; Biological Process: L-phenylalanine catabolic process (GO:0006559);; Biological Process: multicellular organism development (GO:0007275);; Molecular Function: zinc ion binding (GO:0008270);; Molecular Function: ammonia-lyase activity (GO:0016841);; Cellular Component: host…	K10775|4.8e-296|sly:101261892|K10775 phenylalanine ammonia-lyase [EC:4.3.1.24] | (RefSeq) phenylalanine ammonia-lyase	Phenylalanine metabolism (ko00360);; Phenylpropanoid biosynthesis (ko00940)	[Q]	Secondary metabolites biosynthesis, transport and catabolism	Aromatic amino acid lyase	Phenylalanine ammonia-lyase OS=Solanum lycopersicum OX=4081 GN=PAL PE=2 SV=1	Q	Secondary metabolites biosynthesis, transport and catabolism	phenylalanine ammonia-lyase, partial [Solanum lycopersicum]
gene8260	15	956	0.280176	20.4982	2.53162920952316e-72	6.17925895491308	up	--	--	Cellular Component: integral component of membrane (GO:0016021);; Molecular Function: polysaccharide binding (GO:0030247);;	--	--	--	--	Wall-associated receptor kinase galacturonan-binding	--	S	Function unknown	LEAF RUST 10 DISEASE-RESISTANCE LOCUS RECEPTOR-LIKE PROTEIN KINASE-like 2.1 [Solanum lycopersicum]
gene29850	13	824	0.201417	14.8848	5.65865070871923e-68	6.16941420020802	up	[I]	Lipid transport and metabolism	Biological Process: lipid metabolic process (GO:0006629);; Cellular Component: integral component of membrane (GO:0016021);; Molecular Function: oxidoreductase activity, acting on paired donors, with oxidation of a pair of donors resulting in the reduction of molecular oxygen to two molecules of water (GO:0016717);;	K10256|2.6e-177|cann:107849596|K10256 omega-6 fatty acid desaturase / acyl-lipid omega-6 desaturase (Delta-12 desaturase) [EC:1.14.19.6 1.14.19.22] | (RefSeq) delta(12)-acyl-lipid-desaturase-like	Biosynthesis of unsaturated fatty acids (ko01040);; Fatty acid metabolism (ko01212)	--	--	Fatty acid desaturase	Delta(12)-fatty-acid desaturase FAD2 OS=Vernicia fordii OX=73154 GN=FAD2 PE=1 SV=1	I	Lipid transport and metabolism	delta(12)-fatty-acid desaturase FAD2-like [Solanum lycopersicum]
gene6228	17	1049	0.262335	18.1148	5.71203025056866e-74	6.1341019906788	up	[M]	Cell wall/membrane/envelope biogenesis	Molecular Function: transferase activity, transferring glycosyl groups (GO:0016757);;	K20893|3.5e-115|atr:18445940|K20893 probable galacturonosyltransferase-like 1 [EC:2.4.1.-] | (RefSeq) probable galacturonosyltransferase-like 1	--	--	--	Glycosyl transferase family 8	Probable galacturonosyltransferase-like 10 OS=Arabidopsis thaliana OX=3702 GN=GATL10 PE=2 SV=1	G	Carbohydrate transport and metabolism	probable galacturonosyltransferase-like 10 [Solanum lycopersicum]
gene464	3	166	0.067114	4.77544	2.04187386375516e-29	5.92614445589922	up	--	--	Molecular Function: protein binding (GO:0005515);;	K13416|1.4e-33|nau:109213286|K13416 brassinosteroid insensitive 1-associated receptor kinase 1 [EC:2.7.10.1 2.7.11.1] | (RefSeq) BRASSINOSTEROID INSENSITIVE 1-associated receptor kinase 1-like	MAPK signaling pathway - plant (ko04016);; Plant hormone signal transduction (ko04075);; Plant-pathogen interaction (ko04626)	--	--	Leucine rich repeat N-terminal domain	Leucine-rich repeat protein 1 OS=Capsicum annuum OX=4072 GN=LRR1 PE=1 SV=2	T	Signal transduction mechanisms	leucine-rich repeat protein 1-like [Solanum lycopersicum]
gene21545	28	1479	0.257246	15.0637	1.27533517321307e-79	5.91419562621055	up	[M]	Cell wall/membrane/envelope biogenesis	Molecular Function: serine-type endopeptidase activity (GO:0004252);; Cellular Component: integral component of membrane (GO:0016021);;	K15333|7.9e-90|nsy:104224633|K15333 tRNA guanosine-2'-O-methyltransferase [EC:2.1.1.34] | (RefSeq) uncharacterized protein LOC104224633	--	--	--	Subtilase family	Subtilisin-like protease 4 OS=Lotus japonicus OX=34305 GN=SBTM4 PE=2 SV=1	G	Carbohydrate transport and metabolism	subtilisin-like protease SBT1.7 [Solanum lycopersicum]
gene30615	2	112	0.021452	1.31662	1.56408366554673e-22	5.91348742296994	up	[I]	Lipid transport and metabolism	Molecular Function: iron ion binding (GO:0005506);; Biological Process: lipid biosynthetic process (GO:0008610);; Cellular Component: integral component of membrane (GO:0016021);; Molecular Function: oxidoreductase activity (GO:0016491);;	K15404|0.0e+00|sly:101268663|K15404 aldehyde decarbonylase [EC:4.1.99.5] | (RefSeq) protein ECERIFERUM 1	Cutin, suberine and wax biosynthesis (ko00073)	--	--	WAX2 C-terminal domain	Very-long-chain aldehyde decarbonylase CER1 OS=Arabidopsis thaliana OX=3702 GN=CER1 PE=1 SV=1	S	Function unknown	protein ECERIFERUM 1 [Solanum lycopersicum]
gene28403	11	557	0.327949	19.8234	2.44375982672545e-56	5.84288795710027	up	--	--	Molecular Function: molecular_function (GO:0003674);; Molecular Function: DNA-binding transcription factor activity (GO:0003700);; Cellular Component: cellular_component (GO:0005575);; Cellular Component: intracellular (GO:0005622);; Cellular Component: obsolete cell (GO:0005623);; Cellular Component: nucleus (GO:0005634);; Biological Process: regulation of transcription, DNA-templated (GO:000635…	--	--	[R]	General function prediction only	C2H2-type zinc finger	Zinc finger protein ZAT11 OS=Arabidopsis thaliana OX=3702 GN=ZAT11 PE=2 SV=1	S	Function unknown	zinc finger protein ZAT11-like isoform X1 [Solanum lycopersicum]
gene8147	6	267	0.260363	12.9266	6.03478667798924e-39	5.64249625625552	up	--	--	--	--	--	--	--	--	--	--	--	uncharacterized protein LOC101248276 [Solanum lycopersicum]
gene7549	12	518	0.11151	5.37225	5.09722504884361e-53	5.61409749994971	up	[E]	Amino acid transport and metabolism	Cellular Component: cytoplasm (GO:0005737);; Biological Process: L-phenylalanine catabolic process (GO:0006559);; Biological Process: cinnamic acid biosynthetic process (GO:0009800);; Molecular Function: phenylalanine ammonia-lyase activity (GO:0045548);;	K10775|0.0e+00|sly:112941051|K10775 phenylalanine ammonia-lyase [EC:4.3.1.24] | (RefSeq) LOW QUALITY PROTEIN: phenylalanine ammonia-lyase-like	Phenylalanine metabolism (ko00360);; Phenylpropanoid biosynthesis (ko00940)	[Q]	Secondary metabolites biosynthesis, transport and catabolism	Aromatic amino acid lyase	Phenylalanine ammonia-lyase OS=Solanum lycopersicum OX=4081 GN=PAL PE=2 SV=1	Q	Secondary metabolites biosynthesis, transport and catabolism	LOW QUALITY PROTEIN: phenylalanine ammonia-lyase-like [Solanum lycopersicum]
gene27224	7	251	0.131967	5.61902	2.84793355322167e-36	5.33548640293342	up	--	--	Molecular Function: peroxidase activity (GO:0004601);; Cellular Component: extracellular region (GO:0005576);; Biological Process: response to oxidative stress (GO:0006979);; Molecular Function: heme binding (GO:0020037);; Biological Process: hydrogen peroxide catabolic process (GO:0042744);; Molecular Function: metal ion binding (GO:0046872);;	K00430|8.0e-177|sly:112940333|K00430 peroxidase [EC:1.11.1.7] | (RefSeq) lignin-forming anionic peroxidase-like	Phenylpropanoid biosynthesis (ko00940)	--	--	Peroxidase	Lignin-forming anionic peroxidase OS=Nicotiana sylvestris OX=4096 PE=2 SV=1	Q	Secondary metabolites biosynthesis, transport and catabolism	lignin-forming anionic peroxidase-like [Solanum lycopersicum]
gene15251	2	72	0.018099	0.728478	2.43707812262489e-15	5.27688966943043	up	--	--	Molecular Function: DNA binding (GO:0003677);; Cellular Component: nucleus (GO:0005634);; Molecular Function: lipid binding (GO:0008289);;	K09338|0.0e+00|sly:101266128|K09338 homeobox-leucine zipper protein | (RefSeq) homeobox-leucine zipper protein HDG1 isoform X2	--	--	--	START domain	Homeobox-leucine zipper protein HDG1 OS=Arabidopsis thaliana OX=3702 GN=HDG1 PE=2 SV=1	K	Transcription	homeobox-leucine zipper protein HDG1 isoform X1 [Solanum lycopersicum]
gene7333	5	171	0.127151	4.89149	8.52335811835566e-28	5.25677089907241	up	--	--	Molecular Function: DNA binding (GO:0003677);; Molecular Function: DNA-binding transcription factor activity (GO:0003700);; Cellular Component: nucleus (GO:0005634);;	K09286|3.3e-102|sly:543826|K09286 EREBP-like factor | (RefSeq) CBF1; CBF1 protein	--	--	--	AP2 domain	Dehydration-responsive element-binding protein 1A OS=Arabidopsis thaliana OX=3702 GN=DREB1A PE=1 SV=2	K	Transcription	C-repeat-binding factor-1 [Solanum lycopersicum]
NewGene_2171	2	71	0.0671	2.77975	3.73986657972398e-15	5.25674459551318	up	--	--	Cellular Component: integral component of membrane (GO:0016021);;	--	--	--	--	--	--	--	--	--
gene10720	11	368	0.177749	6.65419	3.19961608449453e-43	5.24507124977058	up	[I]	Lipid transport and metabolism	Biological Process: lipid metabolic process (GO:0006629);; Cellular Component: integral component of membrane (GO:0016021);; Molecular Function: oxidoreductase activity, acting on paired donors, with oxidation of a pair of donors resulting in the reduction of molecular oxygen to two molecules of water (GO:0016717);;	K10256|2.0e-227|sly:112941338|K10256 omega-6 fatty acid desaturase / acyl-lipid omega-6 desaturase (Delta-12 desaturase) [EC:1.14.19.6 1.14.19.22] | (RefSeq) delta(12)-fatty-acid desaturase FAD2-like	Biosynthesis of unsaturated fatty acids (ko01040);; Fatty acid metabolism (ko01212)	--	--	Fatty acid desaturase	Delta(12)-fatty-acid desaturase FAD2 OS=Vernicia fordii OX=73154 GN=FAD2 PE=1 SV=1	I	Lipid transport and metabolism	delta(12)-fatty-acid desaturase FAD2-like [Solanum lycopersicum]
gene19137	4	130	0.078835	3.33589	3.84568497374915e-23	5.17417061671127	up	[O]	Posttranslational modification, protein turnover, chaperones	Molecular Function: molecular_function (GO:0003674);; Molecular Function: catalytic activity (GO:0003824);; Molecular Function: glutathione transferase activity (GO:0004364);; Molecular Function: protein binding (GO:0005515);; Cellular Component: cellular_component (GO:0005575);; Cellular Component: intracellular (GO:0005622);; Cellular Component: obsolete cell (GO:0005623);; Cellular Component: …	K00799|4.0e-127|sly:101244300|K00799 glutathione S-transferase [EC:2.5.1.18] | (RefSeq) probable glutathione S-transferase parA	Glutathione metabolism (ko00480)	[O]	Posttranslational modification, protein turnover, chaperones	Glutathione S-transferase, N-terminal domain	Probable glutathione S-transferase parA OS=Nicotiana tabacum OX=4097 GN=PARA PE=2 SV=1	O	Posttranslational modification, protein turnover, chaperones	probable glutathione S-transferase parA [Solanum lycopersicum]
gene20814	4	128	0.066794	2.48263	7.3454984235588e-23	5.1518229763076	up	--	--	Molecular Function: DNA-binding transcription factor activity (GO:0003700);; Cellular Component: nucleus (GO:0005634);; Molecular Function: sequence-specific DNA binding (GO:0043565);;	K18834|6.5e-20|gra:105803425|K18834 WRKY transcription factor 1 | (RefSeq) WRKY transcription factor 1-like	Plant-pathogen interaction (ko04626)	--	--	WRKY DNA -binding domain	Probable WRKY transcription factor 40 OS=Arabidopsis thaliana OX=3702 GN=WRKY40 PE=1 SV=1	K	Transcription	WRKY transcription factor 46 [Solanum lycopersicum]
gene10090	11	329	0.306529	10.7153	6.13322691444384e-40	5.08350716192845	up	--	--	--	K03327|3.7e-16|nta:107781954|K03327 multidrug resistance protein, MATE family | (RefSeq) protein DETOXIFICATION 14-like	--	--	--	Domain of unknown function (DUF4228)	--	S	Function unknown	uncharacterized protein LOC101267223 [Solanum lycopersicum]
gene6161	15	438	0.262361	8.43727	3.20643719798766e-45	5.05338698052549	up	--	--	Molecular Function: hydrolase activity, hydrolyzing O-glycosyl compounds (GO:0004553);; Biological Process: carbohydrate metabolic process (GO:0005975);; Cellular Component: integral component of membrane (GO:0016021);;	K19891|1.4e-55|csat:104789925|K19891 glucan endo-1,3-beta-glucosidase 1/2/3 [EC:3.2.1.39] | (RefSeq) glucan endo-1,3-beta-glucosidase 3-like	Starch and sucrose metabolism (ko00500)	--	--	Glycosyl hydrolases family 17	Glucan endo-1,3-beta-glucosidase, acidic isoform GI9 OS=Nicotiana tabacum OX=4097 GN=PR2 PE=1 SV=1	G	Carbohydrate transport and metabolism	glucan endo-1,3-beta-glucosidase, acidic-like [Solanum lycopersicum]
gene22560	35	993	0.429532	13.2955	4.04958084070147e-61	5.01893713176418	up	--	--	Molecular Function: DNA-binding transcription factor activity (GO:0003700);; Cellular Component: nucleus (GO:0005634);; Molecular Function: sequence-specific DNA binding (GO:0043565);;	K13424|2.4e-295|sly:101268787|K13424 WRKY transcription factor 33 | (RefSeq) probable WRKY transcription factor 26	MAPK signaling pathway - plant (ko04016);; Plant-pathogen interaction (ko04626)	--	--	WRKY DNA -binding domain	WRKY transcription factor WRKY24 OS=Oryza sativa subsp. japonica OX=39947 GN=WRKY24 PE=2 SV=1	K	Transcription	probable WRKY transcription factor 26 [Solanum lycopersicum]
gene6246	11	312	0.127877	4.31248	1.74943497073836e-38	5.00699341815493	up	[MDT]	Cell wall/membrane/envelope biogenesis;; Cell cycle control, cell division, chromosome partitioning;; Signal transduction mechanisms	Molecular Function: ATP binding (GO:0005524);;	K08900|6.3e-208|nta:107805115|K08900 mitochondrial chaperone BCS1 | (RefSeq) AAA-ATPase At3g28510-like	--	[O]	Posttranslational modification, protein turnover, chaperones	Domain associated at C-terminal with AAA	AAA-ATPase At3g28510 OS=Arabidopsis thaliana OX=3702 GN=At3g28510 PE=2 SV=1	O	Posttranslational modification, protein turnover, chaperones	AAA-ATPase At3g28510-like [Solanum lycopersicum]
gene1211	62	1697	1.02734	30.9279	4.92674887077157e-69	4.96946494687852	up	--	--	Molecular Function: hydrolase activity, hydrolyzing O-glycosyl compounds (GO:0004553);; Biological Process: carbohydrate metabolic process (GO:0005975);;	K19891|1.2e-54|csat:104710092|K19891 glucan endo-1,3-beta-glucosidase 1/2/3 [EC:3.2.1.39] | (RefSeq) glucan endo-1,3-beta-glucosidase 3 isoform X2	Starch and sucrose metabolism (ko00500)	--	--	Glycosyl hydrolases family 17	Glucan endo-1,3-beta-glucosidase B OS=Solanum lycopersicum OX=4081 PE=2 SV=1	G	Carbohydrate transport and metabolism	glucan endo-1,3-beta-glucosidase B precursor [Solanum lycopersicum]
gene8359	41	1118	1.09061	32.5147	3.53649153856134e-62	4.96250661338895	up	--	--	Molecular Function: DNA binding (GO:0003677);; Molecular Function: DNA-binding transcription factor activity (GO:0003700);; Cellular Component: nucleus (GO:0005634);;	K09286|1.3e-134|sly:108511945|K09286 EREBP-like factor | (RefSeq) ERF5; ethylene response factor 5	--	--	--	AP2 domain	Ethylene-responsive transcription factor 5 OS=Nicotiana tabacum OX=4097 GN=ERF5 PE=2 SV=1	K	Transcription	ethylene response factor 5 [Solanum lycopersicum]
gene30132	29	791	0.854093	25.3879	1.43189064750378e-56	4.96103207211172	up	--	--	--	--	--	[R]	General function prediction only	C2H2-type zinc finger	Zinc finger protein ZAT10 OS=Arabidopsis thaliana OX=3702 GN=ZAT10 PE=2 SV=1	S	Function unknown	zinc finger protein ZAT10-like [Solanum lycopersicum]
gene1208	64	1687	1.12938	32.7206	3.84575775727416e-68	4.91523216721569	up	--	--	Molecular Function: hydrolase activity, hydrolyzing O-glycosyl compounds (GO:0004553);; Biological Process: carbohydrate metabolic process (GO:0005975);;	K19891|1.2e-54|csat:104710092|K19891 glucan endo-1,3-beta-glucosidase 1/2/3 [EC:3.2.1.39] | (RefSeq) glucan endo-1,3-beta-glucosidase 3 isoform X2	Starch and sucrose metabolism (ko00500)	--	--	Glycosyl hydrolases family 17	Glucan endo-1,3-beta-glucosidase B OS=Solanum lycopersicum OX=4081 PE=2 SV=1	G	Carbohydrate transport and metabolism	glucan endo-1,3-beta-glucosidase B precursor [Solanum lycopersicum]
gene2462	15	352	0.418044	10.9674	8.7492344583601e-39	4.73812521586227	up	--	--	Biological Process: positive regulation of DNA-binding transcription factor activity (GO:0051091);;	--	--	--	--	VQ motif	Sigma factor binding protein 1, chloroplastic OS=Arabidopsis thaliana OX=3702 GN=SIB1 PE=1 SV=1	S	Function unknown	sigma factor binding protein 1, chloroplastic [Solanum lycopersicum]
gene329	5	117	0.048386	1.28521	4.03390108931815e-20	4.70973613231326	up	--		Molecular Function: protein kinase activity (GO:0004672);; Molecular Function: ATP binding (GO:0005524);; Molecular Function: polysaccharide binding (GO:0030247);;	K13416|8.7e-48|aip:107631618|K13416 brassinosteroid insensitive 1-associated receptor kinase 1 [EC:2.7.10.1 2.7.11.1] | (RefSeq) BRASSINOSTEROID INSENSITIVE 1-associated receptor kinase 1-like isoform X1	MAPK signaling pathway - plant (ko04016);; Plant hormone signal transduction (ko04075);; Plant-pathogen interaction (ko04626)	[T]	Signal transduction mechanisms	Protein kinase domain	Rust resistance kinase Lr10 OS=Triticum aestivum OX=4565 GN=LRK10 PE=2 SV=1	T	Signal transduction mechanisms	rust resistance kinase Lr10-like [Solanum lycopersicum]
gene20944	13	298	0.161671	4.22823	1.19611504478198e-35	4.70244194642292	up	[E]	Amino acid transport and metabolism	Molecular Function: carboxy-lyase activity (GO:0016831);; Biological Process: carboxylic acid metabolic process (GO:0019752);; Molecular Function: pyridoxal phosphate binding (GO:0030170);;	K22427|1.2e-282|sly:778254|K22427 phenylalanine decarboxylase [EC:4.1.1.53] | (RefSeq) AADC1A; aromatic amino acid decarboxylase 1A	Phenylalanine metabolism (ko00360)	[E]	Amino acid transport and metabolism	Pyridoxal-dependent decarboxylase conserved domain	Histidine decarboxylase OS=Solanum lycopersicum OX=4081 GN=HDC PE=2 SV=1	E	Amino acid transport and metabolism	aromatic amino acid decarboxylase 1A [Solanum lycopersicum]
NewGene_2754	2	46	0.059652	1.66228	5.32698783151105e-10	4.63184263872631	up	--	--	--	--	--	--	--	--	--	--	--	hypothetical protein EJD97_005559 [Solanum chilense]
gene27220	14	305	0.27146	6.50346	1.6906475243015e-35	4.63005905045168	up	--	--	Molecular Function: peroxidase activity (GO:0004601);; Cellular Component: extracellular region (GO:0005576);; Biological Process: response to oxidative stress (GO:0006979);; Molecular Function: heme binding (GO:0020037);; Biological Process: hydrogen peroxide catabolic process (GO:0042744);; Molecular Function: metal ion binding (GO:0046872);;	K00430|8.0e-177|sly:112940333|K00430 peroxidase [EC:1.11.1.7] | (RefSeq) lignin-forming anionic peroxidase-like	Phenylpropanoid biosynthesis (ko00940)	--	--	Peroxidase	Lignin-forming anionic peroxidase OS=Nicotiana sylvestris OX=4096 PE=2 SV=1	Q	Secondary metabolites biosynthesis, transport and catabolism	lignin-forming anionic peroxidase-like [Solanum lycopersicum]
gene11990	7	152	0.320994	7.98646	2.00839232316351e-23	4.6123060031615	up	--	--	Molecular Function: peptidyl-prolyl cis-trans isomerase activity (GO:0003755);; Molecular Function: serine-type carboxypeptidase activity (GO:0004185);;	--	--	--	--	--	--	S	Function unknown	uncharacterized protein LOC104647238 [Solanum lycopersicum]
gene16778	141	2985	3.08041	71.4293	5.34224663230078e-69	4.60055013574123	up	--	--	Molecular Function: nucleic acid binding (GO:0003676);; Molecular Function: poly(A)-specific ribonuclease activity (GO:0004535);; Cellular Component: CCR4-NOT complex (GO:0030014);;	K12581|1.4e-153|sly:101258270|K12581 CCR4-NOT transcription complex subunit 7/8 | (RefSeq) probable CCR4-associated factor 1 homolog 9	RNA degradation (ko03018)	[A]	RNA processing and modification	CAF1 family ribonuclease	Probable CCR4-associated factor 1 homolog 9 OS=Arabidopsis thaliana OX=3702 GN=CAF1-9 PE=2 SV=1	A	RNA processing and modification	probable CCR4-associated factor 1 homolog 9 [Solanum lycopersicum]
gene20953	74	1528	1.82334	41.3334	2.53244766986064e-61	4.56337979618737	up	--	--	Molecular Function: N-acetyltransferase activity (GO:0008080);;	K22246|4.0e-136|sly:101267147|K22246 tyramine N-feruloyltransferase [EC:2.3.1.110] | (RefSeq) THT1-4; N-hydroxycinnamoyl-CoA:tyramine N-hydroxycinnamoyl transferase	--	[E]	Amino acid transport and metabolism	Acetyltransferase (GNAT) family	Tyramine N-feruloyltransferase 4/11 OS=Nicotiana tabacum OX=4097 GN=THT4 PE=2 SV=1	E	Amino acid transport and metabolism	N-hydroxycinnamoyl-CoA:tyramine N-hydroxycinnamoyl transferase [Solanum lycopersicum]
NewGene_3205	17	342	0.174114	4.07669	1.43411956678833e-36	4.51748651966435	up	--	--	--	--	--	--	--	--	--	--	--	uncharacterized protein LOC107015918 [Solanum pennellii]
gene3248	2	41	0.044553	1.23469	9.99101880835749e-09	4.46627684899148	up	--	--	Molecular Function: calcium ion binding (GO:0005509);; Molecular Function: oxidoreductase activity (GO:0016491);;	K02183|7.3e-24|sly:101245298|K02183 calmodulin | (RefSeq) calmodulin	MAPK signaling pathway - plant (ko04016);; Phosphatidylinositol signaling system (ko04070);; Plant-pathogen interaction (ko04626)	[T]	Signal transduction mechanisms	EF-hand domain pair	Calmodulin-5/6/7/8 OS=Solanum tuberosum OX=4113 GN=PCM5 PE=1 SV=3	T	Signal transduction mechanisms	calmodulin [Solanum lycopersicum]
gene26430	5	98	0.109557	2.91095	4.90993186884505e-17	4.45435932125258	up	--	--	--	K14948|8.8e-26|jre:109009978|K14948 polypyrimidine tract-binding protein 2 | (RefSeq) polypyrimidine tract-binding protein homolog 3-like isoform X1	--	--	--	Alginate lyase	Citrate-binding protein OS=Hevea brasiliensis OX=3981 GN=CBP PE=1 SV=1	S	Function unknown	citrate-binding protein-like [Solanum lycopersicum]
gene23363	3	57	0.034078	0.857849	3.39564389275809e-11	4.38592756635477	up	--	--	Biological Process: action potential (GO:0001508);; Biological Process: regulation of heart rate (GO:0002027);; Biological Process: system process (GO:0003008);; Biological Process: muscle system process (GO:0003012);; Biological Process: circulatory system process (GO:0003013);; Biological Process: heart process (GO:0003015);; Biological Process: cardiac chamber development (GO:0003205);; Biolog…	K21867|1.4e-07|cic:CICLE_v10004424mg|K21867 potassium channel | (RefSeq) hypothetical protein	--	[E]	Amino acid transport and metabolism	Ankyrin repeats (3 copies)	Protein VAPYRIN-LIKE OS=Medicago truncatula OX=3880 GN=VPYL PE=2 SV=1	M	Cell wall/membrane/envelope biogenesis	uncharacterized protein LOC101261854 [Solanum lycopersicum]
gene208	18	324	0.342684	7.08252	1.77649784147633e-34	4.3576740459859	up	--	--	Molecular Function: SNAP receptor activity (GO:0005484);; Biological Process: intracellular protein transport (GO:0006886);; Cellular Component: integral component of membrane (GO:0016021);; Biological Process: vesicle-mediated transport (GO:0016192);;	K08486|1.3e-157|sly:101262338|K08486 syntaxin 1B/2/3 | (RefSeq) syntaxin-121	SNARE interactions in vesicular transport (ko04130)	[U]	Intracellular trafficking, secretion, and vesicular transport	Syntaxin	Syntaxin-121 OS=Arabidopsis thaliana OX=3702 GN=SYP121 PE=1 SV=1	U	Intracellular trafficking, secretion, and vesicular transport	syntaxin-121 [Solanum lycopersicum]
gene28721	13	229	0.160985	3.15191	8.4964100982525e-29	4.32264699139634	up	--	--	--	--	--	[L]	Replication, recombination and repair	DDE superfamily endonuclease	--	L	Replication, recombination and repair	protein ALP1-like [Solanum lycopersicum]
gene27221	22	374	0.428585	8.28093	1.52106367757566e-36	4.27707587628452	up	--	--	Molecular Function: peroxidase activity (GO:0004601);; Cellular Component: extracellular region (GO:0005576);; Biological Process: response to oxidative stress (GO:0006979);; Molecular Function: heme binding (GO:0020037);; Biological Process: hydrogen peroxide catabolic process (GO:0042744);; Molecular Function: metal ion binding (GO:0046872);;	K00430|8.0e-177|sly:112940330|K00430 peroxidase [EC:1.11.1.7] | (RefSeq) lignin-forming anionic peroxidase	Phenylpropanoid biosynthesis (ko00940)	--	--	Peroxidase	Lignin-forming anionic peroxidase OS=Nicotiana sylvestris OX=4096 PE=2 SV=1	Q	Secondary metabolites biosynthesis, transport and catabolism	lignin-forming anionic peroxidase [Solanum lycopersicum]
gene3194	32	539	0.614805	11.4376	2.41452922949563e-42	4.26634010418926	up	--	--	Molecular Function: peroxidase activity (GO:0004601);; Cellular Component: extracellular region (GO:0005576);; Biological Process: response to oxidative stress (GO:0006979);; Molecular Function: heme binding (GO:0020037);; Biological Process: hydrogen peroxide catabolic process (GO:0042744);; Molecular Function: metal ion binding (GO:0046872);;	K00430|1.9e-189|sly:544293|K00430 peroxidase [EC:1.11.1.7] | (RefSeq) cevi16; peroxidase	Phenylpropanoid biosynthesis (ko00940)	--	--	Peroxidase	Peroxidase N1 OS=Nicotiana tabacum OX=4097 GN=poxN1 PE=1 SV=1	Q	Secondary metabolites biosynthesis, transport and catabolism	peroxidase [Solanum lycopersicum]
gene19088	9	151	0.185958	3.46467	1.69266287535558e-22	4.24623547401171	up	[G]	Carbohydrate transport and metabolism	Molecular Function: hydrolase activity, hydrolyzing O-glycosyl compounds (GO:0004553);; Cellular Component: cell wall (GO:0005618);; Biological Process: xyloglucan metabolic process (GO:0010411);; Molecular Function: xyloglucan:xyloglucosyl transferase activity (GO:0016762);; Biological Process: cell wall biogenesis (GO:0042546);; Cellular Component: apoplast (GO:0048046);; Biological Process: ce…	K14504|9.8e-166|sly:544100|K14504 xyloglucan:xyloglucosyl transferase TCH4 [EC:2.4.1.207] | (RefSeq) tXET-B2; xyloglycan endo-transglycosylase precursor	Plant hormone signal transduction (ko04075)	--	--	Glycosyl hydrolases family 16	Xyloglucan endotransglucosylase/hydrolase protein 15 OS=Arabidopsis thaliana OX=3702 GN=XTH15 PE=1 SV=1	G	Carbohydrate transport and metabolism	xyloglycan endo-transglycosylase precursor [Solanum lycopersicum]
gene4865	11	184	0.286454	5.33208	3.71852093858018e-25	4.24552752164934	up	--	--	Biological Process: intracellular signal transduction (GO:0035556);;	--	--	--	--	C1 domain	--	S	Function unknown	uncharacterized protein LOC104646058 [Solanum lycopersicum]
gene15374	5	81	0.022789	0.45934	4.1089016932473e-14	4.17985877043891	up	[T]	Signal transduction mechanisms	Molecular Function: protein kinase activity (GO:0004672);; Molecular Function: ATP binding (GO:0005524);; Cellular Component: integral component of membrane (GO:0016021);;	K13420|1.6e-184|sly:101246110|K13420 LRR receptor-like serine/threonine-protein kinase FLS2 [EC:2.7.11.1] | (RefSeq) LRR receptor-like serine/threonine-protein kinase EFR	MAPK signaling pathway - plant (ko04016);; Plant-pathogen interaction (ko04626)	--	--	Leucine rich repeat	Probable LRR receptor-like serine/threonine-protein kinase At3g47570 OS=Arabidopsis thaliana OX=3702 GN=At3g47570 PE=2 SV=1	T	Signal transduction mechanisms	probable LRR receptor-like serine/threonine-protein kinase At3g47570 [Solanum lycopersicum]
gene28094	3	49	0.030555	0.809897	1.28810657365184e-09	4.16822750337752	up	--	--	Molecular Function: ubiquitin-protein transferase activity (GO:0004842);;	K10260|4.6e-10|cre:CHLREDRAFT_205525|K10260 F-box and WD-40 domain protein 7 | (RefSeq) predicted protein	Ubiquitin mediated proteolysis (ko04120)	--	--	U-box domain	E3 ubiquitin-protein ligase PUB24 OS=Arabidopsis thaliana OX=3702 GN=PUB24 PE=1 SV=1	H	Coenzyme transport and metabolism	E3 ubiquitin-protein ligase PUB23 [Solanum lycopersicum]
NewGene_2766	6	96	0.054474	0.954833	6.80456007738827e-16	4.16788260681503	up	--	--	Cellular Component: integral component of membrane (GO:0016021);;	K03131|3.52e-11|ghi:107956070|K03131 transcription initiation factor TFIID subunit 6 | (RefSeq) transcription initiation factor TFIID subunit 6b-like	Basal transcription factors (ko03022)	[R]	General function prediction only	Leucine rich repeat	Receptor-like protein Cf-9 homolog OS=Solanum lycopersicum OX=4081 GN=HCR9-0 PE=2 SV=2	S	Function unknown	PREDICTED: receptor-like protein 12 [Solanum tuberosum]
gene3344	125	1955	3.43093	58.5214	6.638327779364e-57	4.16360978346949	up	[S]	Function unknown	Cellular Component: extracellular space (GO:0005615);;	K13449|2.0e-108|sly:100191111|K13449 pathogenesis-related protein 1 | (RefSeq) PR1 protein precursor	MAPK signaling pathway - plant (ko04016);; Plant hormone signal transduction (ko04075);; Plant-pathogen interaction (ko04626)	[S]	Function unknown	Cysteine-rich secretory protein family	Basic form of pathogenesis-related protein 1 OS=Nicotiana tabacum OX=4097 PE=3 SV=1	S	Function unknown	PR1 protein precursor [Solanum lycopersicum]
gene26185	25	391	0.351097	6.1108	4.6405024911645e-36	4.15780717054917	up	--	--	Cellular Component: integral component of membrane (GO:0016021);; Biological Process: positive regulation of growth (GO:0045927);;	--	--	--	--	Protein of unknown function (DUF668)	--	S	Function unknown	uncharacterized protein LOC100134881 [Solanum lycopersicum]
gene11334	20	308	0.227486	3.91621	1.9224139360964e-32	4.13369739944149	up	[DPM]	Cell cycle control, cell division, chromosome partitioning;; Inorganic ion transport and metabolism;; Cell wall/membrane/envelope biogenesis	Molecular Function: copper ion binding (GO:0005507);; Cellular Component: extracellular region (GO:0005576);; Cellular Component: integral component of membrane (GO:0016021);; Molecular Function: oxidoreductase activity (GO:0016491);;	K00423|4.4e-181|tcc:18590851|K00423 L-ascorbate oxidase [EC:1.10.3.3] | (RefSeq) L-ascorbate oxidase	Ascorbate and aldarate metabolism (ko00053)	[Q]	Secondary metabolites biosynthesis, transport and catabolism	Multicopper oxidase	L-ascorbate oxidase OS=Cucurbita maxima OX=3661 GN=AAO PE=1 SV=2	Q	Secondary metabolites biosynthesis, transport and catabolism	ascorbate oxidase precursor [Solanum lycopersicum]
gene19103	18	276	0.542133	9.22945	4.12513750682998e-30	4.12643863522379	up	--	--	Molecular Function: molecular_function (GO:0003674);; Molecular Function: binding (GO:0005488);; Cellular Component: cellular_component (GO:0005575);; Cellular Component: intracellular (GO:0005622);; Cellular Component: obsolete cell (GO:0005623);; Cellular Component: cytoplasm (GO:0005737);; Biological Process: transport (GO:0006810);; Biological Process: ion transport (GO:0006811);; Biological …	--	--	--	--	--	--	L	Replication, recombination and repair	heavy metal-associated isoprenylated plant protein 39-like [Solanum lycopersicum]
gene8357	100	1520	2.10741	35.1566	1.13899366325414e-53	4.12208027447472	up	--	--	Molecular Function: DNA binding (GO:0003677);; Molecular Function: DNA-binding transcription factor activity (GO:0003700);; Cellular Component: nucleus (GO:0005634);;	K09286|2.2e-128|sly:101267005|K09286 EREBP-like factor | (RefSeq) ethylene-responsive transcription factor 5-like isoform X2	--	--	--	AP2 domain	Ethylene-responsive transcription factor 5 OS=Nicotiana tabacum OX=4097 GN=ERF5 PE=2 SV=1	K	Transcription	ethylene-responsive transcription factor 5-like isoform X1 [Solanum lycopersicum]
gene3404	14	213	0.355207	6.25677	2.18110239469123e-26	4.11234102320732	up	--	--	--	K15920|2.4e-17|pmum:103335098|K15920 xylan 1,4-beta-xylosidase [EC:3.2.1.37] | (RefSeq) probable beta-D-xylosidase 5 isoform X2	Amino sugar and nucleotide sugar metabolism (ko00520)	--	--	--	--	--	--	uncharacterized protein LOC104645408 [Solanum lycopersicum]
gene19062	39	585	0.563981	9.42639	1.80635216308617e-41	4.10014141557758	up	--	--	Molecular Function: DNA-binding transcription factor activity (GO:0003700);; Cellular Component: nucleus (GO:0005634);; Cellular Component: host cell nucleus (GO:0042025);; Molecular Function: sequence-specific DNA binding (GO:0043565);;	K09419|2.1e-227|sly:101259859|K09419 heat shock transcription factor, other eukaryote | (RefSeq) heat stress transcription factor A-4c	--	[K]	Transcription	HSF-type DNA-binding	Heat stress transcription factor A-4c OS=Arabidopsis thaliana OX=3702 GN=HSFA4C PE=2 SV=1	K	Transcription	heat stress transcription factor A-4c [Solanum lycopersicum]
gene20947	21	308	0.494106	7.93885	7.63753592484014e-32	4.06376387639968	up	--	--	Molecular Function: N-acetyltransferase activity (GO:0008080);;	K22246|3.8e-131|sly:101266542|K22246 tyramine N-feruloyltransferase [EC:2.3.1.110] | (RefSeq) tyramine N-feruloyltransferase 4/11-like	--	[E]	Amino acid transport and metabolism	Acetyltransferase (GNAT) family	Tyramine N-feruloyltransferase 4/11 OS=Nicotiana tabacum OX=4097 GN=THT4 PE=2 SV=1	E	Amino acid transport and metabolism	tyramine N-feruloyltransferase 4/11-like [Solanum lycopersicum]
gene28591	19	275	0.162296	2.65234	1.95487574125249e-29	4.04376105533329	up	[T]	Signal transduction mechanisms	Molecular Function: protein serine/threonine kinase activity (GO:0004674);; Molecular Function: ATP binding (GO:0005524);; Cellular Component: integral component of membrane (GO:0016021);;	K24104|8.0e-72|thj:104799061|K24104 GPN-loop GTPase | (RefSeq) LOW QUALITY PROTEIN: uncharacterized protein LOC104799061	--	--	--	Protein tyrosine and serine/threonine kinase	G-type lectin S-receptor-like serine/threonine-protein kinase CES101 OS=Arabidopsis thaliana OX=3702 GN=CES101 PE=2 SV=2	T	Signal transduction mechanisms	G-type lectin S-receptor-like serine/threonine-protein kinase CES101 [Solanum lycopersicum]
gene7152	4	57	0.054112	0.995934	2.6843946456108e-10	3.98634533004494	up	--	--	Molecular Function: DNA-binding transcription factor activity (GO:0003700);; Cellular Component: nucleus (GO:0005634);; Molecular Function: sequence-specific DNA binding (GO:0043565);;	K13459|2.9e-18|bvg:104889681|K13459 disease resistance protein RPS2 | (RefSeq) disease resistance protein At4g27190	Plant-pathogen interaction (ko04626)	--	--	WRKY DNA -binding domain	Probable WRKY transcription factor 41 OS=Arabidopsis thaliana OX=3702 GN=WRKY41 PE=1 SV=2	K	Transcription	probable WRKY transcription factor 41 [Solanum lycopersicum]
gene20938	14	193	0.177023	2.74033	3.58564853878448e-24	3.97017012124713	up	[E]	Amino acid transport and metabolism	Molecular Function: carboxy-lyase activity (GO:0016831);; Biological Process: carboxylic acid metabolic process (GO:0019752);; Molecular Function: pyridoxal phosphate binding (GO:0030170);;	K22427|6.1e-282|sly:778255|K22427 phenylalanine decarboxylase [EC:4.1.1.53] | (RefSeq) AADC1B; aromatic amino acid decarboxylase 1B	Phenylalanine metabolism (ko00360)	[E]	Amino acid transport and metabolism	Pyridoxal-dependent decarboxylase conserved domain	Histidine decarboxylase OS=Solanum lycopersicum OX=4081 GN=HDC PE=2 SV=1	E	Amino acid transport and metabolism	aromatic amino acid decarboxylase 1B [Solanum lycopersicum]
gene6574	6	79	0.229796	3.89211	5.60483185284231e-13	3.88707690388215	up	--	--	--	K03327|8.8e-34|nta:107781954|K03327 multidrug resistance protein, MATE family | (RefSeq) protein DETOXIFICATION 14-like	--	--	--	Domain of unknown function (DUF4228)	--	S	Function unknown	uncharacterized protein LOC104645686 [Solanum lycopersicum]
gene25549	8	104	0.096632	1.45626	1.32453673067787e-15	3.8760630909688	up	[P]	Inorganic ion transport and metabolism	Cellular Component: integral component of plasma membrane (GO:0005887);; Molecular Function: ammonium transmembrane transporter activity (GO:0008519);;	K03320|4.8e-282|sly:101246876|K03320 ammonium transporter, Amt family | (RefSeq) ammonium transporter 2	--	[P]	Inorganic ion transport and metabolism	Ammonium Transporter Family	Ammonium transporter 2 OS=Arabidopsis thaliana OX=3702 GN=AMT2 PE=1 SV=2	P	Inorganic ion transport and metabolism	ammonium transporter 2 [Solanum lycopersicum]
gene29848	19	243	0.255868	3.60236	2.09282700402604e-26	3.86536615730378	up	[QV]	Secondary metabolites biosynthesis, transport and catabolism;; Defense mechanisms	Molecular Function: monooxygenase activity (GO:0004497);; Molecular Function: iron ion binding (GO:0005506);; Molecular Function: oxidoreductase activity, acting on paired donors, with incorporation or reduction of molecular oxygen (GO:0016705);; Molecular Function: heme binding (GO:0020037);;	K20562|5.6e-177|spen:107017993|K20562 biphenyl-4-hydroxylase | (RefSeq) cytochrome P450 CYP736A12-like	--	[Q]	Secondary metabolites biosynthesis, transport and catabolism	Cytochrome P450	Cytochrome P450 71AU50 OS=Prunus mume OX=102107 GN=CYP71AU50 PE=2 SV=1	Q	Secondary metabolites biosynthesis, transport and catabolism	cytochrome P450 CYP736A12 [Solanum lycopersicum]
gene23836	5	65	0.149369	2.16862	3.73106352453201e-11	3.8628862617887	up	--	--	Molecular Function: protein phosphatase inhibitor activity (GO:0004864);; Cellular Component: nucleus (GO:0005634);; Cellular Component: cytoplasm (GO:0005737);; Biological Process: defense response (GO:0006952);; Biological Process: response to biotic stimulus (GO:0009607);; Biological Process: abscisic acid-activated signaling pathway (GO:0009738);; Molecular Function: abscisic acid binding (GO…	K14496|1.2e-06|dcr:108194177|K14496 abscisic acid receptor PYR/PYL family | (RefSeq) abscisic acid receptor PYL2	MAPK signaling pathway - plant (ko04016);; Plant hormone signal transduction (ko04075)	--	--	Pathogenesis-related protein Bet v 1 family	Pathogenesis-related protein STH-2 OS=Solanum tuberosum OX=4113 GN=STH-2 PE=2 SV=1	H	Coenzyme transport and metabolism	TSI-1 protein [Solanum lycopersicum]
gene8358	182	2288	4.42675	60.6385	3.2913984863974e-52	3.84898770628681	up	--	--	Molecular Function: DNA binding (GO:0003677);; Molecular Function: DNA-binding transcription factor activity (GO:0003700);; Cellular Component: nucleus (GO:0005634);;	K09286|2.9e-134|sly:101267295|K09286 EREBP-like factor | (RefSeq) ethylene-responsive transcription factor 5-like	--	--	--	AP2 domain	Ethylene-responsive transcription factor 5 OS=Nicotiana tabacum OX=4097 GN=ERF5 PE=2 SV=1	K	Transcription	ethylene-responsive transcription factor 5-like [Solanum lycopersicum]
gene1313	188	2358	3.06612	41.961	2.92143863554053e-52	3.84570174589793	up	--	--	Cellular Component: integral component of membrane (GO:0016021);;	K19038|1.4e-26|nnu:104613160|K19038 E3 ubiquitin-protein ligase ATL41 [EC:2.3.2.27] | (RefSeq) E3 ubiquitin-protein ligase ATL41-like	--	[O]	Posttranslational modification, protein turnover, chaperones	Ring finger domain	RING-H2 finger protein ATL2 OS=Arabidopsis thaliana OX=3702 GN=ATL2 PE=2 SV=2	O	Posttranslational modification, protein turnover, chaperones	RING-H2 finger protein ATL2 [Solanum lycopersicum]
gene12020	241	2928	5.14863	68.2998	1.06009695756092e-52	3.79996448466082	up	--	--	--	--	--	[R]	General function prediction only	C2H2-type zinc finger	Zinc finger protein ZAT10 OS=Arabidopsis thaliana OX=3702 GN=ZAT10 PE=2 SV=1	S	Function unknown	C2H2-type zinc finger protein [Solanum lycopersicum]
gene18994	5	62	0.088403	1.46901	1.97891243981517e-10	3.7948395830394	up	--	--	Molecular Function: DNA binding (GO:0003677);; Cellular Component: nucleus (GO:0005634);;	K09422|1.7e-145|sly:109120722|K09422 transcription factor MYB, plant | (RefSeq) transcription factor MYB14-like	--	[K]	Transcription	Myb-like DNA-binding domain	Transcription factor MYB4 OS=Oryza sativa subsp. japonica OX=39947 GN=MYB4 PE=2 SV=2	K	Transcription	transcription factor MYB14-like [Solanum lycopersicum]
gene8707	94	1138	2.38054	31.6559	2.21346227358398e-45	3.79369111982331	up	--	--	Molecular Function: endopeptidase inhibitor activity (GO:0004866);;	--	--	--	--	Trypsin and protease inhibitor	Miraculin OS=Synsepalum dulcificum OX=3743 PE=1 SV=3	S	Function unknown	kunitz trypsin inhibitor 2 [Solanum lycopersicum]
gene14976	187	2261	5.95118	78.7559	5.81685000507839e-51	3.79279099068445	up	--	--	--	--	--	--	--	Late embryogenesis abundant protein	Protein SENESCENCE-ASSOCIATED GENE 21, mitochondrial OS=Arabidopsis thaliana OX=3702 GN=SAG21 PE=2 SV=1	S	Function unknown	protein SENESCENCE-ASSOCIATED GENE 21, mitochondrial [Solanum lycopersicum]
gene28486	16	191	0.411142	5.40113	1.02493475328445e-22	3.76421110328224	up	--	--	Biological Process: response to acid chemical (GO:0001101);; Cellular Component: cellular_component (GO:0005575);; Cellular Component: cell wall (GO:0005618);; Cellular Component: intracellular (GO:0005622);; Cellular Component: obsolete cell (GO:0005623);; Cellular Component: cytoplasm (GO:0005737);; Cellular Component: vacuole (GO:0005773);; Biological Process: biological_process (GO:0008150);;…	--	--	--	--	Salt stress response/antifungal	Cysteine-rich repeat secretory protein 38 OS=Arabidopsis thaliana OX=3702 GN=CRRSP38 PE=2 SV=1	S	Function unknown	cysteine-rich repeat secretory protein 38 [Solanum lycopersicum]
gene12514	23	263	0.600613	7.77915	1.03271958495614e-26	3.70553812260216	up	--	--	--	--	--	--	--	Domain of unknown function (DUF4228)	--	S	Function unknown	uncharacterized protein LOC101247521 [Solanum lycopersicum]
gene26659	17	194	0.255488	3.18472	1.85774683304524e-22	3.69992139477275	up	[Q]	Secondary metabolites biosynthesis, transport and catabolism	Molecular Function: oxidoreductase activity (GO:0016491);; Molecular Function: metal ion binding (GO:0046872);;	K24028|7.5e-73|eus:EUTSA_v10028770mg|K24028 salicylic acid 3-hydroxylase [EC:1.14.11.-] | (RefSeq) hypothetical protein	--	[QR]	Secondary metabolites biosynthesis, transport and catabolism;; General function prediction only	2OG-Fe(II) oxygenase superfamily	Probable 2-oxoglutarate-dependent dioxygenase SLC1 OS=Oryza sativa subsp. japonica OX=39947 GN=SLC1 PE=2 SV=1	Q	Secondary metabolites biosynthesis, transport and catabolism	protein DMR6-LIKE OXYGENASE 2-like [Solanum lycopersicum]
gene20937	33	372	0.445266	5.5686	4.02826684864361e-31	3.68728493142411	up	[E]	Amino acid transport and metabolism	Molecular Function: carboxy-lyase activity (GO:0016831);; Biological Process: carboxylic acid metabolic process (GO:0019752);; Molecular Function: pyridoxal phosphate binding (GO:0030170);;	K22427|2.1e-282|sly:101264847|K22427 phenylalanine decarboxylase [EC:4.1.1.53] | (RefSeq) histidine decarboxylase-like	Phenylalanine metabolism (ko00360)	[E]	Amino acid transport and metabolism	Pyridoxal-dependent decarboxylase conserved domain	Histidine decarboxylase OS=Solanum lycopersicum OX=4081 GN=HDC PE=2 SV=1	E	Amino acid transport and metabolism	histidine decarboxylase-like [Solanum lycopersicum]
gene19898	51	566	1.69231	20.7105	5.14703744663329e-36	3.66665236625889	up	--	--	Cellular Component: integral component of membrane (GO:0016021);;	--	--	--	--	Probable lipid transfer	--	S	Function unknown	protein YLS3 [Solanum lycopersicum]
gene12955	76	840	1.92766	23.3832	2.41213421184131e-40	3.66188077505397	up	--	--	--	--	--	--	--	--	--	--	--	uncharacterized protein LOC101261228 [Solanum lycopersicum]
gene21851	76	812	1.72151	20.2287	2.80015113216004e-39	3.6129780696493	up	--	--	Cellular Component: integral component of membrane (GO:0016021);; Biological Process: response to karrikin (GO:0080167);;	--	--	--	--	--	--	--	--	uncharacterized protein At1g01500 [Solanum lycopersicum]
gene11791	63	660	1.23985	14.143	1.06956053488347e-36	3.58413744086643	up	--	--	--	K00020|2.3e-22|mtr:MTR_8g088900|K00020 3-hydroxyisobutyrate dehydrogenase [EC:1.1.1.31] | (RefSeq) 6-phosphogluconate dehydrogenase-like protein	Valine, leucine and isoleucine degradation (ko00280)	--	--	Phosphate-induced protein 1 conserved region	Protein PHOSPHATE-INDUCED 1 OS=Nicotiana tabacum OX=4097 GN=PHI-1 PE=2 SV=1	L	Replication, recombination and repair	protein EXORDIUM-like [Solanum lycopersicum]
gene12136	13	134	0.174915	2.11768	2.25918811493101e-17	3.55005210477187	up	[R]	General function prediction only	Biological Process: lipid catabolic process (GO:0016042);; Molecular Function: hydrolase activity (GO:0016787);;	K16815|9.6e-13|gsl:Gasu_03780|K16815 calcium-independent phospholipase A2-gamma | (RefSeq) hypothetical protein	--	[I]	Lipid transport and metabolism	Patatin-like phospholipase	Patatin-like protein 2 OS=Arabidopsis thaliana OX=3702 GN=PLP2 PE=1 SV=1	I	Lipid transport and metabolism	patatin-like protein 2 [Solanum lycopersicum]
gene4984	4	42	0.077934	0.960056	3.30962410091604e-07	3.54682276544038	up	--	--	Molecular Function: DNA binding (GO:0003677);; Cellular Component: nucleus (GO:0005634);; Biological Process: regulation of transcription, DNA-templated (GO:0006355);;	K00521|6.9e-40|cmos:111447866|K00521 ferric-chelate reductase [EC:1.16.1.7] | (RefSeq) ferric reduction oxidase 7, chloroplastic-like	--	--	--	No apical meristem (NAM) protein	Transcription factor JUNGBRUNNEN 1 OS=Arabidopsis thaliana OX=3702 GN=JUB1 PE=1 SV=1	K	Transcription	transcription factor JUNGBRUNNEN 1-like [Solanum lycopersicum]
gene30133	225	2291	4.36748	48.6567	3.6328896377485e-46	3.5450936635358	up	--	--	--	--	--	[R]	General function prediction only	C2H2-type zinc finger	Zinc finger protein AZF1 OS=Arabidopsis thaliana OX=3702 GN=AZF1 PE=2 SV=1	S	Function unknown	hypothetical protein EJD97_024229 [Solanum chilense]
gene26668	6	62	0.066813	0.835419	6.88038057999102e-10	3.5380745431379	up	[QV]	Secondary metabolites biosynthesis, transport and catabolism;; Defense mechanisms	Molecular Function: monooxygenase activity (GO:0004497);; Molecular Function: iron ion binding (GO:0005506);; Molecular Function: oxidoreductase activity, acting on paired donors, with incorporation or reduction of molecular oxygen (GO:0016705);; Molecular Function: heme binding (GO:0020037);;	K15805|8.5e-221|nto:104116297|K15805 5-epiaristolochene 1,3-dihydroxylase [EC:1.14.14.149] | (RefSeq) 5-epiaristolochene 1,3-dihydroxylase	Sesquiterpenoid and triterpenoid biosynthesis (ko00909)	[Q]	Secondary metabolites biosynthesis, transport and catabolism	Cytochrome P450	Cytochrome P450 71D7 OS=Solanum chacoense OX=4108 GN=CYP71D7 PE=3 SV=1	Q	Secondary metabolites biosynthesis, transport and catabolism	cytochrome P450 71D7 [Solanum lycopersicum]
gene20390	22	224	0.176774	1.97268	1.99200385279404e-23	3.53783699370155	up	--	--	Molecular Function: oxidoreductase activity, acting on single donors with incorporation of molecular oxygen, incorporation of two atoms of oxygen (GO:0016702);; Biological Process: oxylipin biosynthetic process (GO:0031408);; Molecular Function: metal ion binding (GO:0046872);;	K15718|0.0e+00|sly:101263535|K15718 linoleate 9S-lipoxygenase [EC:1.13.11.58] | (RefSeq) probable linoleate 9S-lipoxygenase 5	Linoleic acid metabolism (ko00591)	--	--	Lipoxygenase	Probable linoleate 9S-lipoxygenase 5 OS=Solanum tuberosum OX=4113 GN=LOX1.5 PE=2 SV=1	E	Amino acid transport and metabolism	probable linoleate 9S-lipoxygenase 5 [Solanum lycopersicum]
gene11221	7	72	0.20069	2.33945	6.22358356565281e-11	3.53553001023974	up	--	--	Molecular Function: DNA-binding transcription factor activity (GO:0003700);; Cellular Component: nucleus (GO:0005634);; Molecular Function: sequence-specific DNA binding (GO:0043565);;	K18835|2.1e-22|lja:Lj0g3v0248869.1|K18835 WRKY transcription factor 2 | (RefSeq) Lj0g3v0248869.1; -	Plant-pathogen interaction (ko04626)	--	--	WRKY DNA -binding domain	Probable WRKY transcription factor 51 OS=Arabidopsis thaliana OX=3702 GN=WRKY51 PE=1 SV=1	K	Transcription	probable WRKY transcription factor 51 [Solanum lycopersicum]
gene24256	108	1092	3.81314	42.2933	8.72613251161824e-41	3.53413635443343	up	--	--	Molecular Function: calcium ion binding (GO:0005509);;	K24345|5.8e-86|sly:101248520|K24345 calcium-binding protein KIC and related proteins | (RefSeq) calcium-binding protein PBP1	--	[ZD]	Cytoskeleton;; Cell cycle control, cell division, chromosome partitioning	EF-hand domain pair	Calcium-binding protein KRP1 OS=Arabidopsis thaliana OX=3702 GN=KRP1 PE=2 SV=1	--	--	calcium-binding protein PBP1 [Solanum lycopersicum]
gene21374	65	650	1.27777	13.9745	1.19611504478198e-35	3.51712107202526	up	--	--	Molecular Function: DNA binding (GO:0003677);; Molecular Function: DNA-binding transcription factor activity (GO:0003700);; Cellular Component: nucleus (GO:0005634);;	K09286|1.6e-180|sly:101267548|K09286 EREBP-like factor | (RefSeq) ethylene-responsive transcription factor	--	--	--	AP2 domain	Ethylene-responsive transcription factor 5 OS=Nicotiana tabacum OX=4097 GN=ERF5 PE=2 SV=1	K	Transcription	ethylene response factor B.13 [Solanum lycopersicum]
gene11666	14	140	0.325732	3.66151	1.55508153676519e-17	3.50732537430206	up	--	--	Molecular Function: DNA-binding transcription factor activity (GO:0003700);; Cellular Component: nucleus (GO:0005634);; Molecular Function: sequence-specific DNA binding (GO:0043565);;	K13424|7.1e-18|aip:107625826|K13424 WRKY transcription factor 33 | (RefSeq) probable WRKY transcription factor 26	MAPK signaling pathway - plant (ko04016);; Plant-pathogen interaction (ko04626)	--	--	WRKY DNA -binding domain	Probable WRKY transcription factor 51 OS=Arabidopsis thaliana OX=3702 GN=WRKY51 PE=1 SV=1	K	Transcription	probable WRKY transcription factor 51 [Solanum lycopersicum]
gene25991	62	613	1.41711	15.5497	6.9827318826161e-35	3.50061238938384	up	--	--	Cellular Component: integral component of membrane (GO:0016021);;	K04077|1.2e-07|cmax:111488761|K04077 chaperonin GroEL | (RefSeq) LOW QUALITY PROTEIN: chaperonin CPN60-like 2, mitochondrial	RNA degradation (ko03018)	--	--	Late embryogenesis abundant protein	NDR1/HIN1-like protein 3 OS=Arabidopsis thaliana OX=3702 GN=NHL3 PE=1 SV=1	S	Function unknown	NDR1/HIN1-like protein 3 isoform X1 [Solanum lycopersicum]
gene2816	88	863	0.811241	8.79265	3.86035377284239e-38	3.4896877355293	up	--	--	Molecular Function: DNA-binding transcription factor activity (GO:0003700);; Cellular Component: nucleus (GO:0005634);; Biological Process: regulation of transcription, DNA-templated (GO:0006355);; Molecular Function: sequence-specific DNA binding (GO:0043565);;	K14494|2.5e-47|ppp:112296036|K14494 DELLA protein | (RefSeq) DELLA protein GAI-like	Plant hormone signal transduction (ko04075)	--	--	GRAS domain family	Scarecrow-like protein 14 OS=Arabidopsis thaliana OX=3702 GN=SCL14 PE=1 SV=2	K	Transcription	GRAS4 isoform 1 [Solanum lycopersicum]
gene12950	48	467	0.770634	8.20616	1.37385837638551e-31	3.47656310991163	up	[I]	Lipid transport and metabolism	Molecular Function: hydrolase activity (GO:0016787);;	K14493|7.1e-41|thj:104821703|K14493 gibberellin receptor GID1 [EC:3.-.-.-] | (RefSeq) gibberellin receptor GID1C-like isoform X1	Plant hormone signal transduction (ko04075)	[V]	Defense mechanisms	alpha/beta hydrolase fold	Probable carboxylesterase 6 OS=Arabidopsis thaliana OX=3702 GN=CXE6 PE=2 SV=1	V	Defense mechanisms	probable carboxylesterase 6 [Solanum lycopersicum]
gene4321	14	136	0.306706	3.26442	4.94117876364228e-17	3.46554046039091	up	--	--	Cellular Component: integral component of membrane (GO:0016021);;	K04077|3.2e-14|cmos:111455859|K04077 chaperonin GroEL | (RefSeq) chaperonin CPN60-like 2, mitochondrial	RNA degradation (ko03018)	--	--	Late embryogenesis abundant protein	NDR1/HIN1-like protein 6 OS=Arabidopsis thaliana OX=3702 GN=NHL6 PE=1 SV=1	S	Function unknown	NDR1/HIN1-like protein 6 [Solanum lycopersicum]
gene11355	35	336	0.689123	7.28371	1.33756543759982e-27	3.45593536189509	up	[IQR]	Lipid transport and metabolism;; Secondary metabolites biosynthesis, transport and catabolism;; General function prediction only	Cellular Component: integral component of membrane (GO:0016021);; Molecular Function: oxidoreductase activity (GO:0016491);;	K08081|4.1e-150|sly:101263402|K08081 tropinone reductase I [EC:1.1.1.206] | (RefSeq) tropinone reductase homolog	Tropane, piperidine and pyridine alkaloid biosynthesis (ko00960)	[R]	General function prediction only	Enoyl-(Acyl carrier protein) reductase	Tropinone reductase homolog OS=Datura stramonium OX=4076 PE=2 SV=1	Q	Secondary metabolites biosynthesis, transport and catabolism	tropinone reductase homolog [Solanum lycopersicum]
gene10073	4	39	0.058348	0.616407	1.30970212893227e-06	3.44021434813947	up	--		Molecular Function: protein serine/threonine kinase activity (GO:0004674);; Molecular Function: ATP binding (GO:0005524);; Cellular Component: integral component of membrane (GO:0016021);;	K13416|6.3e-57|ccaj:109804867|K13416 brassinosteroid insensitive 1-associated receptor kinase 1 [EC:2.7.10.1 2.7.11.1] | (RefSeq) BRASSINOSTEROID INSENSITIVE 1-associated receptor kinase 1-like	MAPK signaling pathway - plant (ko04016);; Plant hormone signal transduction (ko04075);; Plant-pathogen interaction (ko04626)	--	--	Protein kinase domain	PR5-like receptor kinase OS=Arabidopsis thaliana OX=3702 GN=PR5K PE=1 SV=1	T	Signal transduction mechanisms	rust resistance kinase Lr10 [Solanum lycopersicum]
gene9342	13	124	0.205842	2.14376	5.89222406821217e-16	3.43826023337914	up	--	--	Molecular Function: DNA-binding transcription factor activity (GO:0003700);; Cellular Component: nucleus (GO:0005634);; Molecular Function: sequence-specific DNA binding (GO:0043565);;	K13424|5.4e-17|pxb:103945640|K13424 WRKY transcription factor 33 | (RefSeq) probable WRKY transcription factor 26	MAPK signaling pathway - plant (ko04016);; Plant-pathogen interaction (ko04626)	--	--	WRKY DNA -binding domain	Probable WRKY transcription factor 40 OS=Arabidopsis thaliana OX=3702 GN=WRKY40 PE=1 SV=1	K	Transcription	probable WRKY transcription factor 40 [Solanum lycopersicum]
gene27168	12	113	0.075683	0.823696	4.47842069198158e-15	3.41862976223953	up	[T]	Signal transduction mechanisms	Molecular Function: protein kinase activity (GO:0004672);; Molecular Function: ATP binding (GO:0005524);;	K00924|3.3e-29|smo:SELMODRAFT_164315|K00924 kinase [EC:2.7.1.-] | (RefSeq) hypothetical protein	--	--	--	Leucine rich repeat	Leucine-rich repeat receptor-like tyrosine-protein kinase PXC3 OS=Arabidopsis thaliana OX=3702 GN=PXC3 PE=2 SV=1	T	Signal transduction mechanisms	leucine-rich repeat receptor-like tyrosine-protein kinase PXC3 [Solanum lycopersicum]
gene27223	9	84	0.162749	1.83838	9.42999377626504e-12	3.40103455384462	up	--	--	Molecular Function: peroxidase activity (GO:0004601);; Cellular Component: extracellular region (GO:0005576);; Biological Process: response to oxidative stress (GO:0006979);; Molecular Function: heme binding (GO:0020037);; Biological Process: hydrogen peroxide catabolic process (GO:0042744);; Molecular Function: metal ion binding (GO:0046872);;	K00430|6.6e-179|sly:101246783|K00430 peroxidase [EC:1.11.1.7] | (RefSeq) lignin-forming anionic peroxidase	Phenylpropanoid biosynthesis (ko00940)	--	--	Peroxidase	Lignin-forming anionic peroxidase OS=Nicotiana sylvestris OX=4096 PE=2 SV=1	Q	Secondary metabolites biosynthesis, transport and catabolism	lignin-forming anionic peroxidase [Solanum lycopersicum]
gene28069	82	744	1.54201	15.2508	5.54495633961975e-35	3.37738057738145	up	--	--	Cellular Component: integral component of membrane (GO:0016021);;	--	--	--	--	--	F-box protein At2g27310 OS=Arabidopsis thaliana OX=3702 GN=At2g27310 PE=2 SV=1	S	Function unknown	F-box protein At2g27310 [Solanum lycopersicum]
gene14042	10	91	0.087417	0.89602	3.20174344166275e-12	3.3664662402522	up	[T]	Signal transduction mechanisms	Molecular Function: ion channel activity (GO:0005216);; Cellular Component: integral component of membrane (GO:0016021);;	K05391|0.0e+00|sly:101244669|K05391 cyclic nucleotide gated channel, plant | (RefSeq) cyclic nucleotide-gated ion channel 1-like	Plant-pathogen interaction (ko04626)	[PT]	Inorganic ion transport and metabolism;; Signal transduction mechanisms	Ion transport protein	Cyclic nucleotide-gated ion channel 1 OS=Arabidopsis thaliana OX=3702 GN=CNGC1 PE=1 SV=1	P	Inorganic ion transport and metabolism	cyclic nucleotide-gated ion channel 1-like [Solanum lycopersicum]
NewGene_1786	28	252	0.171714	1.72676	3.19990145669319e-23	3.36162209916955	up	--	--	--	--	--	--	--	--	--	S	Function unknown	hypothetical protein EJD97_005678 [Solanum chilense]
gene21617	14	125	0.323762	3.13687	1.62703876001409e-15	3.3439705046809	up	--	--	Biological Process: immune system process (GO:0002376);; Cellular Component: cellular_component (GO:0005575);; Cellular Component: intracellular (GO:0005622);; Cellular Component: obsolete cell (GO:0005623);; Cellular Component: cytoplasm (GO:0005737);; Biological Process: response to stress (GO:0006950);; Biological Process: defense response (GO:0006952);; Biological Process: immune response (GO…	K12173|2.0e-26|gmx:100794341|K12173 BRCA1-A complex subunit BRE | (RefSeq) BRISC and BRCA1-A complex member 2	Homologous recombination (ko03440)	--	--	Thaumatin family	Protein NP24 OS=Solanum lycopersicum OX=4081 PE=1 SV=2	O	Posttranslational modification, protein turnover, chaperones	protein NP24 precursor [Solanum lycopersicum]
gene8259	111	979	1.21382	11.6957	1.05424894767788e-36	3.33708181412603	up	[M]	Cell wall/membrane/envelope biogenesis	Molecular Function: protein kinase activity (GO:0004672);; Molecular Function: ATP binding (GO:0005524);; Cellular Component: integral component of membrane (GO:0016021);;	K13416|2.4e-47|adu:107481749|K13416 brassinosteroid insensitive 1-associated receptor kinase 1 [EC:2.7.10.1 2.7.11.1] | (RefSeq) BRASSINOSTEROID INSENSITIVE 1-associated receptor kinase 1-like isoform X1	MAPK signaling pathway - plant (ko04016);; Plant hormone signal transduction (ko04075);; Plant-pathogen interaction (ko04626)	[T]	Signal transduction mechanisms	Protein kinase domain	Rust resistance kinase Lr10 OS=Triticum aestivum OX=4565 GN=LRK10 PE=2 SV=1	T	Signal transduction mechanisms	rust resistance kinase Lr10 [Solanum lycopersicum]
gene8078	283	2467	2.14417	20.3667	4.5840152670802e-42	3.32116705755878	up	[R]	General function prediction only	Molecular Function: GTPase activity (GO:0003924);; Molecular Function: GTP binding (GO:0005525);;	K07893|5.0e-111|sly:101262189|K07893 Ras-related protein Rab-6A | (RefSeq) ras-related protein RABH1e-like	--	[U]	Intracellular trafficking, secretion, and vesicular transport	Ras family	Ras-related protein RABH1e OS=Arabidopsis thaliana OX=3702 GN=RABH1E PE=2 SV=1	U	Intracellular trafficking, secretion, and vesicular transport	ras-related protein RABH1e-like [Solanum lycopersicum]
NewGene_2148	10	86	0.479623	4.77568	1.798654004854e-11	3.28504354031277	up	--	--	Cellular Component: integral component of membrane (GO:0016021);;	--	--	--	--	Arabinogalactan peptide	Arabinogalactan protein 41 OS=Arabidopsis thaliana OX=3702 GN=AGP41 PE=1 SV=1	S	Function unknown	hypothetical protein EJD97_007223 [Solanum chilense]
gene29910	36	306	0.524934	4.85347	7.4402269017569e-25	3.28056514764131	up	--	--	Cellular Component: integral component of membrane (GO:0016021);;	K16286|2.6e-24|ats:109740546|K16286 E3 ubiquitin-protein ligase EL5 [EC:2.3.2.27] | (RefSeq) LOC109740546; E3 ubiquitin-protein ligase EL5-like	--	[O]	Posttranslational modification, protein turnover, chaperones	Ring finger domain	RING-H2 finger protein ATL3 OS=Arabidopsis thaliana OX=3702 GN=ATL3 PE=2 SV=1	O	Posttranslational modification, protein turnover, chaperones	RING-H2 finger protein ATL3-like [Solanum lycopersicum]
gene11752	41	346	0.584301	5.4015	7.00730426345072e-26	3.27076555066368	up	[T]	Signal transduction mechanisms	Molecular Function: protein tyrosine kinase activity (GO:0004713);; Molecular Function: ATP binding (GO:0005524);; Cellular Component: integral component of membrane (GO:0016021);;	K13415|2.4e-82|han:110929858|K13415 protein brassinosteroid insensitive 1 [EC:2.7.10.1 2.7.11.1] | (RefSeq) systemin receptor SR160-like	Plant hormone signal transduction (ko04075)	--	--	Protein kinase domain	MDIS1-interacting receptor like kinase 2 OS=Arabidopsis thaliana OX=3702 GN=MIK2 PE=1 SV=3	T	Signal transduction mechanisms	MDIS1-interacting receptor like kinase 2-like [Solanum lycopersicum]
gene26884	35	292	0.244954	2.28512	3.98690032896394e-24	3.2535178069006	up	--	--	Cellular Component: integral component of membrane (GO:0016021);;	K17550|1.9e-33|hbr:110653050|K17550 protein phosphatase 1 regulatory subunit 7 | (RefSeq) leucine-rich repeat receptor-like serine/threonine-protein kinase BAM2	--	[R]	General function prediction only	Leucine rich repeat	Receptor-like protein 14 OS=Arabidopsis thaliana OX=3702 GN=RLP14 PE=3 SV=1	S	Function unknown	receptor-like protein 15 isoform X1 [Solanum lycopersicum]
gene26890	32	267	0.584286	5.3482	7.94937046248503e-23	3.25321197163669	up	[H]	Coenzyme transport and metabolism	Biological Process: isoprenoid biosynthetic process (GO:0008299);; Molecular Function: transferase activity (GO:0016740);;	K13789|2.8e-205|sly:778310|K13789 geranylgeranyl diphosphate synthase, type II [EC:2.5.1.1 2.5.1.10 2.5.1.29] | (RefSeq) GGPS1; geranylgeranyl pyrophosphate synthase 1	Terpenoid backbone biosynthesis (ko00900)	[H]	Coenzyme transport and metabolism	Polyprenyl synthetase	Heterodimeric geranylgeranyl pyrophosphate synthase large subunit 1, chloroplastic OS=Arabidopsis thaliana OX=3702 GN=GGPPS1 PE=1 SV=2	H	Coenzyme transport and metabolism	geranylgeranyl pyrophosphate synthase 1 [Solanum lycopersicum]
gene22142	5	42	0.236642	2.16458	1.59868148513088e-06	3.23424793083963	up	--	--	--	--	--	--	--	VQ motif	--	S	Function unknown	uncharacterized protein LOC104649135 [Solanum lycopersicum]
gene2798	19	153	0.377069	3.46554	1.56537604447845e-16	3.19834789589911	up	--	--	Molecular Function: molecular_function (GO:0003674);; Molecular Function: binding (GO:0005488);; Cellular Component: cellular_component (GO:0005575);; Cellular Component: intracellular (GO:0005622);; Cellular Component: obsolete cell (GO:0005623);; Cellular Component: nucleus (GO:0005634);; Cellular Component: cytoplasm (GO:0005737);; Molecular Function: carbohydrate binding (GO:0030246);; Cellul…	K03188|1.5e-54|dcr:108224146|K03188 urease accessory protein | (RefSeq) uncharacterized protein LOC108224146 isoform X1	--	--	--	Phloem protein 2	F-box protein PP2-B15 OS=Arabidopsis thaliana OX=3702 GN=PP2B15 PE=2 SV=2	S	Function unknown	F-box protein PP2-B15-like [Solanum lycopersicum]
gene26195	18	143	0.415791	3.79142	7.08481525168622e-16	3.17835125377917	up	[O]	Posttranslational modification, protein turnover, chaperones	Biological Process: response to acid chemical (GO:0001101);; Molecular Function: molecular_function (GO:0003674);; Molecular Function: catalytic activity (GO:0003824);; Molecular Function: glutathione transferase activity (GO:0004364);; Molecular Function: protein binding (GO:0005515);; Cellular Component: cellular_component (GO:0005575);; Cellular Component: intracellular (GO:0005622);; Cellular…	K00799|7.7e-126|sly:101266084|K00799 glutathione S-transferase [EC:2.5.1.18] | (RefSeq) probable glutathione S-transferase	Glutathione metabolism (ko00480)	[O]	Posttranslational modification, protein turnover, chaperones	Glutathione S-transferase, N-terminal domain	Probable glutathione S-transferase OS=Nicotiana tabacum OX=4097 PE=2 SV=1	O	Posttranslational modification, protein turnover, chaperones	probable glutathione S-transferase [Solanum lycopersicum]
gene30393	36	283	1.02285	8.95478	5.91578521059944e-23	3.16788014683254	up	--	--	Molecular Function: protein phosphatase inhibitor activity (GO:0004864);; Biological Process: defense response (GO:0006952);; Biological Process: response to biotic stimulus (GO:0009607);; Biological Process: abscisic acid-activated signaling pathway (GO:0009738);; Molecular Function: abscisic acid binding (GO:0010427);; Molecular Function: signaling receptor activity (GO:0038023);;	--	--	--	--	Pathogenesis-related protein Bet v 1 family	Pathogenesis-related protein STH-2 OS=Solanum tuberosum OX=4113 GN=STH-2 PE=2 SV=1	H	Coenzyme transport and metabolism	pathogenesis-related protein STH-2 [Solanum lycopersicum]
gene25903	229	1783	4.72374	40.0767	1.99187332126491e-37	3.15803615088086	up	--	--	--	--	--	--	--	VQ motif	Calmodulin-binding protein 25 OS=Arabidopsis thaliana OX=3702 GN=CAMBP25 PE=1 SV=1	S	Function unknown	calmodulin-binding protein 25 [Solanum lycopersicum]
gene16936	42	324	0.592411	5.01495	6.51579945944049e-24	3.14136640089147	up	--	--	--	--	--	--	--	Domain of unknown function (DUF966)	Protein UPSTREAM OF FLC OS=Arabidopsis thaliana OX=3702 GN=UFC PE=2 SV=1	S	Function unknown	auxin-regulated protein isoform X1 [Solanum lycopersicum]
gene28803	16	123	0.110179	0.952005	3.50735724170851e-14	3.12978263954627	up	--	--	Cellular Component: integral component of membrane (GO:0016021);;	K13466|9.2e-22|cic:CICLE_v10017769mg|K13466 EIX receptor 1/2 | (RefSeq) hypothetical protein	Plant-pathogen interaction (ko04626)	[R]	General function prediction only	Leucine rich repeat	Receptor-like protein 6 OS=Arabidopsis thaliana OX=3702 GN=RLP6 PE=3 SV=1	S	Function unknown	receptor-like protein 6 [Solanum lycopersicum]
gene29980	26	198	0.618195	5.26866	8.48886377251201e-19	3.12026896119559	up	--	--	Cellular Component: cellular_component (GO:0005575);; Cellular Component: intracellular (GO:0005622);; Cellular Component: obsolete cell (GO:0005623);; Cellular Component: cytoplasm (GO:0005737);; Cellular Component: obsolete intracellular part (GO:0044424);; Cellular Component: obsolete cell part (GO:0044464);;	--	--	--	--	Thaumatin family	Thaumatin-like protein OS=Actinidia deliciosa OX=3627 GN=tlp PE=1 SV=2	S	Function unknown	thaumatin-like protein [Solanum lycopersicum]
gene22927	18	137	0.341675	2.82943	4.82858780950166e-15	3.1165634056302	up	--	--	Biological Process: biological_process (GO:0008150);; Biological Process: response to abiotic stimulus (GO:0009628);; Biological Process: response to stimulus (GO:0050896);; Biological Process: response to karrikin (GO:0080167);;	--	--	--	--	Salt stress response/antifungal	Cysteine-rich repeat secretory protein 55 OS=Arabidopsis thaliana OX=3702 GN=CRRSP55 PE=2 SV=1	S	Function unknown	cysteine-rich repeat secretory protein 55 [Solanum lycopersicum]
gene8284	102	768	2.28089	18.759	3.07631666162091e-31	3.10876394978104	up	--	--	Molecular Function: enzyme inhibitor activity (GO:0004857);;	K01051|1.5e-14|han:110880308|K01051 pectinesterase [EC:3.1.1.11] | (RefSeq) pectinesterase-like	Pentose and glucuronate interconversions (ko00040)	--	--	Plant invertase/pectin methylesterase inhibitor	21 kDa protein OS=Daucus carota OX=4039 PE=2 SV=1	S	Function unknown	21 kDa protein [Solanum lycopersicum]
gene1660	6	46	0.045234	0.394246	7.57099735952337e-07	3.10838054338063	up	[F]	Nucleotide transport and metabolism	Cellular Component: integral component of membrane (GO:0016021);;	--	--	[F]	Nucleotide transport and metabolism	Inosine-uridine preferring nucleoside hydrolase	--	F	Nucleotide transport and metabolism	uncharacterized protein LOC101244900 [Solanum lycopersicum]
gene328	8	61	0.082735	0.781149	2.62625525476759e-08	3.10749761956351	up	[M]	Cell wall/membrane/envelope biogenesis	Molecular Function: protein kinase activity (GO:0004672);; Molecular Function: ATP binding (GO:0005524);; Cellular Component: integral component of membrane (GO:0016021);; Molecular Function: polysaccharide binding (GO:0030247);;	K03283|2.3e-47|qsu:112017276|K03283 heat shock 70kDa protein 1/2/6/8 | (RefSeq) heat shock cognate 70 kDa protein 2-like	Spliceosome (ko03040);; Protein processing in endoplasmic reticulum (ko04141);; Endocytosis (ko04144)	[T]	Signal transduction mechanisms	Protein kinase domain	Rust resistance kinase Lr10 OS=Triticum aestivum OX=4565 GN=LRK10 PE=2 SV=1	T	Signal transduction mechanisms	rust resistance kinase Lr10-like isoform X1 [Solanum lycopersicum]
gene28802	18	135	0.103687	0.887014	8.46519932797415e-15	3.09536506992656	up	--	--	Cellular Component: integral component of membrane (GO:0016021);;	K13466|7.4e-10|pavi:110759321|K13466 EIX receptor 1/2 | (RefSeq) probable LRR receptor-like serine/threonine-protein kinase At4g36180	Plant-pathogen interaction (ko04626)	[R]	General function prediction only	Leucine rich repeat	Receptor-like protein 6 OS=Arabidopsis thaliana OX=3702 GN=RLP6 PE=3 SV=1	S	Function unknown	receptor-like protein 43 [Solanum lycopersicum]
NewGene_526	14	105	0.529	4.40296	1.05971924858321e-12	3.0926874581119	up	--	--	Cellular Component: integral component of membrane (GO:0016021);;	--	--	--	--	--	--	--	--	hypothetical protein EJD97_025162 [Solanum chilense]
gene1682	90	669	2.4576	19.9839	4.4701236889817e-30	3.09001693294689	up	--	--	--	--	--	--	--	Peptidase of plants and bacteria	Basic secretory protease (Fragments) OS=Boswellia serrata OX=613112 PE=1 SV=1	S	Function unknown	uncharacterized protein LOC101249488 [Solanum lycopersicum]
gene24431	37	274	0.827397	6.79911	7.13790396113116e-22	3.08188924398236	up	--	--	Molecular Function: metal ion binding (GO:0046872);;	K10666|2.0e-129|sly:101262152|K10666 E3 ubiquitin-protein ligase RNF5 [EC:2.3.2.27] | (RefSeq) E3 ubiquitin-protein ligase RMA1H1	Protein processing in endoplasmic reticulum (ko04141)	[O]	Posttranslational modification, protein turnover, chaperones	Zinc finger, C3HC4 type (RING finger)	E3 ubiquitin-protein ligase RMA1H1 OS=Capsicum annuum OX=4072 GN=RMA1H1 PE=1 SV=1	O	Posttranslational modification, protein turnover, chaperones	E3 ubiquitin-protein ligase RMA1H1 [Solanum lycopersicum]
gene29849	407	2999	9.2426	74.2679	6.18034943840744e-38	3.07885940021032	up	[IQR]	Lipid transport and metabolism;; Secondary metabolites biosynthesis, transport and catabolism;; General function prediction only	Molecular Function: oxidoreductase activity (GO:0016491);;	K00059|3.1e-28|sita:101776165|K00059 3-oxoacyl-[acyl-carrier protein] reductase [EC:1.1.1.100] | (RefSeq) 3-oxoacyl-[acyl-carrier-protein] reductase 4	Fatty acid biosynthesis (ko00061);; Biotin metabolism (ko00780);; Fatty acid metabolism (ko01212)	[R]	General function prediction only	short chain dehydrogenase	3-oxoacyl-[acyl-carrier-protein] reductase, chloroplastic OS=Cuphea lanceolata OX=3930 GN=CLKR27 PE=2 SV=1	Q	Secondary metabolites biosynthesis, transport and catabolism	uncharacterized protein LOC101255178 [Solanum lycopersicum]
gene23527	38	280	0.307697	2.51959	5.85867186264374e-22	3.07478945702297	up	[M]	Cell wall/membrane/envelope biogenesis	Molecular Function: protein serine/threonine kinase activity (GO:0004674);; Molecular Function: ATP binding (GO:0005524);; Biological Process: recognition of pollen (GO:0048544);;	K13418|5.1e-55|smo:SELMODRAFT_443356|K13418 somatic embryogenesis receptor kinase 1 [EC:2.7.10.1 2.7.11.1] | (RefSeq) SERK2b-2; hypothetical protein	--	--	--	Protein kinase domain	G-type lectin S-receptor-like serine/threonine-protein kinase LECRK4 OS=Oryza sativa subsp. indica OX=39946 GN=LECRK4 PE=3 SV=1	G	Carbohydrate transport and metabolism	G-type lectin S-receptor-like serine/threonine-protein kinase LECRK4 [Solanum lycopersicum]
gene8900	123	902	1.55792	12.5264	6.15133486377435e-32	3.07098555846246	up	--	--	Cellular Component: integral component of membrane (GO:0016021);;	K10664|5.8e-225|sly:101265719|K10664 E3 ubiquitin-protein ligase ATL6/9/15/31/42/55 [EC:2.3.2.27] | (RefSeq) E3 ubiquitin-protein ligase ATL31	--	[O]	Posttranslational modification, protein turnover, chaperones	Ring finger domain	E3 ubiquitin-protein ligase ATL31 OS=Arabidopsis thaliana OX=3702 GN=ATL31 PE=1 SV=2	O	Posttranslational modification, protein turnover, chaperones	E3 ubiquitin-protein ligase ATL31 [Solanum lycopersicum]
gene11750	147	1039	0.980696	7.55883	6.33837387212417e-32	3.01805498948925	up	[T]	Signal transduction mechanisms	Molecular Function: protein tyrosine kinase activity (GO:0004713);; Molecular Function: ATP binding (GO:0005524);; Cellular Component: integral component of membrane (GO:0016021);;	K13415|9.9e-83|han:110929858|K13415 protein brassinosteroid insensitive 1 [EC:2.7.10.1 2.7.11.1] | (RefSeq) systemin receptor SR160-like	Plant hormone signal transduction (ko04075)	--	--	Leucine rich repeat	MDIS1-interacting receptor like kinase 2 OS=Arabidopsis thaliana OX=3702 GN=MIK2 PE=1 SV=3	T	Signal transduction mechanisms	MDIS1-interacting receptor like kinase 2-like [Solanum lycopersicum]
gene3465	25	177	0.343445	2.68198	4.95384158369567e-17	3.01490712236387	up	[G]	Carbohydrate transport and metabolism	Molecular Function: UDP-glycosyltransferase activity (GO:0008194);;	K23260|8.0e-160|dzi:111308291|K23260 scopoletin glucosyltransferase [EC:2.4.1.128] | (RefSeq) scopoletin glucosyltransferase-like	Phenylpropanoid biosynthesis (ko00940)	[GC]	Carbohydrate transport and metabolism;; Energy production and conversion	UDP-glucoronosyl and UDP-glucosyl transferase	UDP-glucose flavonoid 3-O-glucosyltransferase 7 OS=Fragaria ananassa OX=3747 GN=GT7 PE=1 SV=1	--	--	scopoletin glucosyltransferase-like [Solanum lycopersicum]
gene23897	9	64	0.044583	0.358646	2.04807300940113e-08	3.00934108540989	up	[T]	Signal transduction mechanisms	Molecular Function: ATP binding (GO:0005524);; Cellular Component: integral component of membrane (GO:0016021);; Molecular Function: ATPase activity (GO:0016887);;	K08712|1.4e-151|gsl:Gasu_29800|K08712 ATP-binding cassette, subfamily G (WHITE), member 2, SNQ2 | (RefSeq) ABC transporter, ATP-binding protein	ABC transporters (ko02010)	[Q]	Secondary metabolites biosynthesis, transport and catabolism	ABC-2 type transporter	Pleiotropic drug resistance protein 1 OS=Nicotiana plumbaginifolia OX=4092 GN=PDR1 PE=1 SV=1	Q	Secondary metabolites biosynthesis, transport and catabolism	pleiotropic drug resistance protein 1 [Solanum lycopersicum]
gene14255	1897	13292	17.0414	130.126	3.69215400501531e-39	3.00657359845205	up	--	--	Molecular Function: metal ion binding (GO:0046872);;	K23047|5.9e-47|zju:107406037|K23047 E3 ubiquitin-protein ligase UNKL [EC:2.3.2.27] | (RefSeq) zinc finger CCCH domain-containing protein 2-like isoform X2	--	[R]	General function prediction only	Ankyrin repeats (many copies)	Zinc finger CCCH domain-containing protein 29 OS=Arabidopsis thaliana OX=3702 GN=At2g40140 PE=1 SV=1	S	Function unknown	zinc finger CCCH domain-containing protein 29 [Solanum lycopersicum]
gene21761	48	336	0.817427	6.26065	4.59671924037399e-23	3.00174199793389	up	--	--	Molecular Function: DNA-binding transcription factor activity (GO:0003700);; Cellular Component: nucleus (GO:0005634);; Cellular Component: integral component of membrane (GO:0016021);; Molecular Function: sequence-specific DNA binding (GO:0043565);;	K13459|3.1e-17|cqi:110711488|K13459 disease resistance protein RPS2 | (RefSeq) disease resistance protein At4g27190-like isoform X1	Plant-pathogen interaction (ko04626)	--	--	WRKY DNA -binding domain	Probable WRKY transcription factor 53 OS=Arabidopsis thaliana OX=3702 GN=WRKY53 PE=1 SV=1	K	Transcription	probable WRKY transcription factor 53 [Solanum lycopersicum]
gene14640	10	69	0.216829	1.66709	1.09070225330908e-08	2.96778377075181	up	--	--	--	--	--	--	--	--	--	--	--	uncharacterized protein LOC101245255 [Solanum lycopersicum]
gene24319	104	708	1.46437	10.9328	9.72322585533633e-29	2.96344743821155	up	[MDT]	Cell wall/membrane/envelope biogenesis;; Cell cycle control, cell division, chromosome partitioning;; Signal transduction mechanisms	Molecular Function: ATP binding (GO:0005524);;	K08900|3.7e-266|sly:101261461|K08900 mitochondrial chaperone BCS1 | (RefSeq) AAA-ATPase At3g50940-like	--	[O]	Posttranslational modification, protein turnover, chaperones	Domain associated at C-terminal with AAA	Protein HYPER-SENSITIVITY-RELATED 4 OS=Arabidopsis thaliana OX=3702 GN=HSR4 PE=2 SV=1	O	Posttranslational modification, protein turnover, chaperones	AAA-ATPase At3g50940-like [Solanum lycopersicum]
gene29133	41	275	0.885416	6.57188	1.75515086235891e-20	2.93955043463848	up	[G]	Carbohydrate transport and metabolism	Molecular Function: hydrolase activity, hydrolyzing O-glycosyl compounds (GO:0004553);; Cellular Component: cell wall (GO:0005618);; Biological Process: xyloglucan metabolic process (GO:0010411);; Molecular Function: xyloglucan:xyloglucosyl transferase activity (GO:0016762);; Biological Process: cell wall biogenesis (GO:0042546);; Cellular Component: apoplast (GO:0048046);; Biological Process: ce…	K14504|6.2e-168|sly:544101|K14504 xyloglucan:xyloglucosyl transferase TCH4 [EC:2.4.1.207] | (RefSeq) tXET-B1; xyloglucan endo-transglycosylase precursor	Plant hormone signal transduction (ko04075)	--	--	Glycosyl hydrolases family 16	Xyloglucan endotransglucosylase/hydrolase protein 15 OS=Arabidopsis thaliana OX=3702 GN=XTH15 PE=1 SV=1	G	Carbohydrate transport and metabolism	xyloglucan endo-transglycosylase precursor [Solanum lycopersicum]
gene18824	46	308	1.02228	7.6008	2.39064349891172e-21	2.93748305563768	up	--	--	Molecular Function: DNA binding (GO:0003677);; Cellular Component: nucleus (GO:0005634);;	K09422|1.1e-144|sly:112941846|K09422 transcription factor MYB, plant | (RefSeq) transcription factor MYB15-like	--	[K]	Transcription	Myb-like DNA-binding domain	Transcription factor MYB4 OS=Oryza sativa subsp. japonica OX=39947 GN=MYB4 PE=2 SV=2	K	Transcription	transcription factor MYB15-like [Solanum lycopersicum]
gene1596	80	535	1.12851	8.2737	3.18597588250494e-26	2.93727029758176	up	--	--	Molecular Function: aspartic-type endopeptidase activity (GO:0004190);;	K22683|4.1e-14|sind:105158029|K22683 aspartyl protease family protein [EC:3.4.23.-] | (RefSeq) protein ASPARTIC PROTEASE IN GUARD CELL 1	--	[O]	Posttranslational modification, protein turnover, chaperones	Xylanase inhibitor C-terminal	Probable aspartic proteinase GIP2 OS=Nicotiana benthamiana OX=4100 GN=GIP2 PE=1 SV=1	O	Posttranslational modification, protein turnover, chaperones	basic 7S globulin [Solanum lycopersicum]
gene26020	100	648	1.21803	8.61557	5.98745596774616e-27	2.89222337206425	up	[G]	Carbohydrate transport and metabolism	Molecular Function: hydrolase activity, hydrolyzing O-glycosyl compounds (GO:0004553);; Biological Process: carbohydrate metabolic process (GO:0005975);;	K01193|0.0e+00|sly:543502|K01193 beta-fructofuranosidase [EC:3.2.1.26] | (RefSeq) Wiv-1; acid invertase	Galactose metabolism (ko00052);; Starch and sucrose metabolism (ko00500)	[G]	Carbohydrate transport and metabolism	Glycosyl hydrolases family 32 N-terminal domain	Beta-fructofuranosidase, insoluble isoenzyme 1 OS=Daucus carota OX=4039 GN=INV1 PE=1 SV=1	G	Carbohydrate transport and metabolism	acid invertase [Solanum lycopersicum]
gene9321	31	200	0.578377	4.06976	5.0049138854012e-17	2.88219316358191	up	--	--	Molecular Function: electron transfer activity (GO:0009055);;	--	--	--	--	Plastocyanin-like domain	Cucumber peeling cupredoxin OS=Cucumis sativus OX=3659 PE=1 SV=3	S	Function unknown	cucumber peeling cupredoxin-like [Solanum lycopersicum]
gene28858	60	384	1.22169	8.51592	1.41145509995598e-22	2.87319735874146	up	--	--	--	--	--	--	--	--	--	--	--	uncharacterized protein LOC104644843 [Solanum lycopersicum]
gene12179	29	182	0.348261	2.45521	6.69935593094204e-16	2.84200318402137	up	--	--	Molecular Function: monooxygenase activity (GO:0004497);; Molecular Function: iron ion binding (GO:0005506);; Molecular Function: oxidoreductase activity, acting on paired donors, with incorporation or reduction of molecular oxygen (GO:0016705);; Molecular Function: heme binding (GO:0020037);; Molecular Function: hydroperoxide dehydratase activity (GO:0047987);;	K01723|2.0e-305|sly:606711|K01723 hydroperoxide dehydratase [EC:4.2.1.92] | (RefSeq) aos; allene oxide synthase	alpha-Linolenic acid metabolism (ko00592)	--	--	Cytochrome P450	Allene oxide synthase 1, chloroplastic OS=Solanum lycopersicum OX=4081 GN=AOS1 PE=2 SV=1	Q	Secondary metabolites biosynthesis, transport and catabolism	allene oxide synthase [Solanum lycopersicum]
gene18655	187	1165	3.27694	22.2804	1.25899685195142e-29	2.83622984568492	up	[Q]	Secondary metabolites biosynthesis, transport and catabolism	Molecular Function: oxidoreductase activity (GO:0016491);; Molecular Function: metal ion binding (GO:0046872);;	K05933|7.5e-183|sly:544052|K05933 aminocyclopropanecarboxylate oxidase [EC:1.14.17.4] | (RefSeq) ACO1; 1-aminocyclopropane-1-carboxylate oxidase 1	Cysteine and methionine metabolism (ko00270)	[QR]	Secondary metabolites biosynthesis, transport and catabolism;; General function prediction only	2OG-Fe(II) oxygenase superfamily	1-aminocyclopropane-1-carboxylate oxidase 1 OS=Solanum lycopersicum OX=4081 GN=ACO1 PE=2 SV=2	Q	Secondary metabolites biosynthesis, transport and catabolism	1-aminocyclopropane-1-carboxylate oxidase 1 [Solanum lycopersicum]
gene16437	17	106	0.425863	2.90596	2.24460810933545e-11	2.8286472709318	up	--	--	Molecular Function: calcium ion binding (GO:0005509);; Cellular Component: integral component of membrane (GO:0016021);;	K02183|2.4e-64|sly:101258272|K02183 calmodulin | (RefSeq) probable calcium-binding protein CML30	MAPK signaling pathway - plant (ko04016);; Phosphatidylinositol signaling system (ko04070);; Plant-pathogen interaction (ko04626)	--	--	EF-hand domain pair	--	T	Signal transduction mechanisms	probable calcium-binding protein CML30 [Solanum lycopersicum]
gene18452	38	232	0.940961	6.25923	8.06609246344603e-18	2.80361150714563	up	--	--	--	--	--	--	--	VQ motif	VQ motif-containing protein 22 OS=Arabidopsis thaliana OX=3702 GN=VQ22 PE=2 SV=1	S	Function unknown	VQ motif-containing protein 22 [Solanum lycopersicum]
gene14202	1999	12128	30.1489	199.328	1.38344129612456e-34	2.79880466107322	up	--	--	Molecular Function: DNA binding (GO:0003677);; Molecular Function: DNA-binding transcription factor activity (GO:0003700);; Cellular Component: nucleus (GO:0005634);;	K09286|5.7e-159|sly:543634|K09286 EREBP-like factor | (RefSeq) DDTFR10/A; ethylene-responsive transcription factor 5	--	--	--	AP2 domain	Ethylene-responsive transcription factor 5 OS=Nicotiana tabacum OX=4097 GN=ERF5 PE=2 SV=1	K	Transcription	ripening regulated protein DDTFR10/A [Solanum lycopersicum]
gene11792	153	925	3.02624	19.9813	8.88862451725343e-28	2.79274038974546	up	--	--	--	K00020|1.7e-22|mtr:MTR_8g088900|K00020 3-hydroxyisobutyrate dehydrogenase [EC:1.1.1.31] | (RefSeq) 6-phosphogluconate dehydrogenase-like protein	Valine, leucine and isoleucine degradation (ko00280)	--	--	Phosphate-induced protein 1 conserved region	Protein PHOSPHATE-INDUCED 1 OS=Nicotiana tabacum OX=4097 GN=PHI-1 PE=2 SV=1	L	Replication, recombination and repair	protein EXORDIUM [Solanum lycopersicum]
gene19104	52	313	1.45455	9.63854	4.12042989040103e-20	2.78431089774225	up	--	--	Molecular Function: molecular_function (GO:0003674);; Molecular Function: binding (GO:0005488);; Cellular Component: cellular_component (GO:0005575);; Cellular Component: intracellular (GO:0005622);; Cellular Component: obsolete cell (GO:0005623);; Cellular Component: cytoplasm (GO:0005737);; Biological Process: transport (GO:0006810);; Biological Process: ion transport (GO:0006811);; Biological …	--	--	--	--	--	--	L	Replication, recombination and repair	heavy metal-associated isoprenylated plant protein 13 [Solanum lycopersicum]
gene19126	13	78	0.163004	1.1349	9.51145341265916e-09	2.77026412073735	up	[U]	Intracellular trafficking, secretion, and vesicular transport	Molecular Function: protein kinase activity (GO:0004672);; Molecular Function: ATP binding (GO:0005524);;	K08286|4.8e-274|sot:102578527|K08286 protein-serine/threonine kinase [EC:2.7.11.-] | (RefSeq) serine/threonine-protein kinase WAG1-like	--	[R]	General function prediction only	Protein kinase domain	Serine/threonine-protein kinase WAG2 OS=Arabidopsis thaliana OX=3702 GN=WAG2 PE=2 SV=1	T	Signal transduction mechanisms	serine/threonine-protein kinase WAG2-like [Solanum lycopersicum]
gene19059	19	113	0.164402	1.06536	1.62221349827055e-11	2.76152732588584	up	[T]	Signal transduction mechanisms	Molecular Function: protein serine/threonine kinase activity (GO:0004674);; Molecular Function: ATP binding (GO:0005524);; Cellular Component: integral component of membrane (GO:0016021);; Biological Process: recognition of pollen (GO:0048544);;	K13418|2.1e-59|csv:101208905|K13418 somatic embryogenesis receptor kinase 1 [EC:2.7.10.1 2.7.11.1] | (RefSeq) LOW QUALITY PROTEIN: somatic embryogenesis receptor kinase 2	--	--	--	Protein kinase domain	G-type lectin S-receptor-like serine/threonine-protein kinase SD2-5 OS=Arabidopsis thaliana OX=3702 GN=SD25 PE=1 SV=1	T	Signal transduction mechanisms	G-type lectin S-receptor-like serine/threonine-protein kinase SD2-5 [Solanum lycopersicum]
gene22265	16	94	0.271141	1.81018	3.16954764704475e-10	2.7422778756224	up	[Q]	Secondary metabolites biosynthesis, transport and catabolism	Molecular Function: oxidoreductase activity (GO:0016491);; Molecular Function: metal ion binding (GO:0046872);;	K13229|1.8e-90|ats:109766943|K13229 2,4-dihydroxy-1,4-benzoxazin-3-one-glucoside dioxygenase [EC:1.14.11.59] | (RefSeq) LOC109766943; DIBOA-glucoside dioxygenase BX6-like	Benzoxazinoid biosynthesis (ko00402)	[QR]	Secondary metabolites biosynthesis, transport and catabolism;; General function prediction only	2OG-Fe(II) oxygenase superfamily	1-aminocyclopropane-1-carboxylate oxidase homolog 1 OS=Arabidopsis thaliana OX=3702 GN=At1g06620 PE=2 SV=1	Q	Secondary metabolites biosynthesis, transport and catabolism	1-aminocyclopropane-1-carboxylate oxidase homolog 1 [Solanum lycopersicum]
gene9517	453	2627	12.4299	78.6603	8.55203305515821e-31	2.73336781399013	up	--	--	Molecular Function: calcium ion binding (GO:0005509);;	K13448|1.8e-87|sly:101259138|K13448 calcium-binding protein CML | (RefSeq) calcium-binding allergen Ole e 8	Plant-pathogen interaction (ko04626)	[T]	Signal transduction mechanisms	EF hand	Calcium-binding allergen Ole e 8 OS=Olea europaea OX=4146 PE=1 SV=1	T	Signal transduction mechanisms	calcium-binding allergen Ole e 8 [Solanum lycopersicum]
gene1786	12	70	0.08586	0.591242	6.89118143952648e-08	2.72864579612298	up	--	--	--	--	--	--	--	C1 domain	--	S	Function unknown	uncharacterized protein LOC101255237 [Solanum lycopersicum]
gene6	46	266	1.42027	8.98175	4.81951913724271e-18	2.72606503344904	up	--	--	Cellular Component: plasma membrane (GO:0005886);; Cellular Component: integral component of membrane (GO:0016021);;	--	--	--	--	Domain of unknown function (DUF588)	CASP-like protein PIMP1 OS=Capsicum annuum OX=4072 GN=PIMP1 PE=2 SV=1	S	Function unknown	CASP-like protein PIMP1 [Solanum lycopersicum]
gene21987	27	155	0.6149	3.95866	7.98053232007913e-14	2.7130972783758	up	--	--	Cellular Component: integral component of membrane (GO:0016021);;	--	--	--	--	Late embryogenesis abundant protein	NDR1/HIN1-like protein 13 OS=Arabidopsis thaliana OX=3702 GN=NHL13 PE=2 SV=1	S	Function unknown	NDR1/HIN1-like protein 13 [Solanum lycopersicum]
gene3532	21	120	0.379769	2.36937	1.54433628426408e-11	2.70472183874524	up	--	--	--	--	--	--	--	Protein of unknown function (DUF1645)	--	S	Function unknown	uncharacterized protein DDB_G0271670-like [Solanum lycopersicum]
gene23834	17	97	0.466764	3.00096	3.46671464430961e-10	2.70078653210491	up	--	--	Molecular Function: protein phosphatase inhibitor activity (GO:0004864);; Cellular Component: nucleus (GO:0005634);; Cellular Component: cytoplasm (GO:0005737);; Biological Process: defense response (GO:0006952);; Biological Process: response to biotic stimulus (GO:0009607);; Biological Process: abscisic acid-activated signaling pathway (GO:0009738);; Molecular Function: abscisic acid binding (GO…	--	--	--	--	Pathogenesis-related protein Bet v 1 family	Pathogenesis-related protein STH-2 OS=Solanum tuberosum OX=4113 GN=STH-2 PE=2 SV=1	H	Coenzyme transport and metabolism	Pathogenesis-related protein STH-2-like [Solanum lycopersicum]
gene18521	129	723	1.29705	7.94989	1.02172204417853e-24	2.6832599101285	up	--	--	Molecular Function: aspartic-type endopeptidase activity (GO:0004190);;	K22683|0.0e+00|sly:101244095|K22683 aspartyl protease family protein [EC:3.4.23.-] | (RefSeq) aspartyl protease family protein 2	--	[O]	Posttranslational modification, protein turnover, chaperones	Xylanase inhibitor N-terminal	Aspartyl protease family protein 2 OS=Arabidopsis thaliana OX=3702 GN=APF2 PE=2 SV=1	O	Posttranslational modification, protein turnover, chaperones	aspartyl protease family protein 2 [Solanum lycopersicum]
gene23523	24	135	0.181106	1.10722	3.31106173476047e-12	2.68298650300601	up	--	--	Molecular Function: oxidoreductase activity, acting on single donors with incorporation of molecular oxygen, incorporation of two atoms of oxygen (GO:0016702);; Biological Process: oxylipin biosynthetic process (GO:0031408);; Molecular Function: metal ion binding (GO:0046872);;	K15718|0.0e+00|sly:101256707|K15718 linoleate 9S-lipoxygenase [EC:1.13.11.58] | (RefSeq) probable linoleate 9S-lipoxygenase 5	Linoleic acid metabolism (ko00591)	--	--	Lipoxygenase	Probable linoleate 9S-lipoxygenase 5 OS=Solanum tuberosum OX=4113 GN=LOX1.5 PE=2 SV=1	E	Amino acid transport and metabolism	probable linoleate 9S-lipoxygenase 5 [Solanum lycopersicum]
gene27257	137	767	1.19568	7.29805	4.24488727379111e-25	2.68175982145327	up	[T]	Signal transduction mechanisms	Molecular Function: protein kinase activity (GO:0004672);; Molecular Function: ATP binding (GO:0005524);; Cellular Component: integral component of membrane (GO:0016021);;	K13436|9.2e-57|oeu:111405706|K13436 pto-interacting protein 1 [EC:2.7.11.1] | (RefSeq) pto-interacting protein 1-like	Plant-pathogen interaction (ko04626)	[T]	Signal transduction mechanisms	Protein kinase domain	Serine/threonine-protein kinase-like protein CCR4 OS=Arabidopsis thaliana OX=3702 GN=CCR4 PE=1 SV=1	T	Signal transduction mechanisms	serine/threonine-protein kinase-like protein CCR4 [Solanum lycopersicum]
gene22612	435	2418	10.2347	62.0354	1.91139740091251e-29	2.67224943876992	up	--	--	Molecular Function: DNA-binding transcription factor activity (GO:0003700);; Cellular Component: nucleus (GO:0005634);; Molecular Function: sequence-specific DNA binding (GO:0043565);;	K13459|9.4e-15|bvg:104889681|K13459 disease resistance protein RPS2 | (RefSeq) disease resistance protein At4g27190	Plant-pathogen interaction (ko04626)	--	--	WRKY DNA -binding domain	WRKY DNA-binding transcription factor 70 OS=Solanum lycopersicum OX=4081 GN=WRKY70 PE=2 SV=1	K	Transcription	WRKY transcription factor 81 [Solanum lycopersicum]
gene20962	280	1546	4.19481	25.2589	7.31382551526353e-28	2.66235815868044	up	--	--	Molecular Function: aspartic-type endopeptidase activity (GO:0004190);;	K22683|5.8e-40|bna:106360916|K22683 aspartyl protease family protein [EC:3.4.23.-] | (RefSeq) protein ASPARTIC PROTEASE IN GUARD CELL 1	--	[O]	Posttranslational modification, protein turnover, chaperones	Eukaryotic aspartyl protease	Aspartyl protease AED1 OS=Arabidopsis thaliana OX=3702 GN=AED1 PE=2 SV=1	O	Posttranslational modification, protein turnover, chaperones	aspartate protease family protein precursor [Solanum lycopersicum]
gene20579	198	1092	2.33381	14.0809	1.64743257796807e-26	2.66047743040143	up	--	--	--	--	--	[L]	Replication, recombination and repair	DDE superfamily endonuclease	--	L	Replication, recombination and repair	protein ALP1-like [Solanum lycopersicum]
gene5256	81	445	1.43471	8.68691	2.39064349891172e-21	2.6537080099402	up	[O]	Posttranslational modification, protein turnover, chaperones	Molecular Function: cysteine-type endopeptidase activity (GO:0004197);; Cellular Component: extracellular space (GO:0005615);; Cellular Component: lysosome (GO:0005764);; Biological Process: proteolysis involved in cellular protein catabolic process (GO:0051603);;	K13441|3.9e-201|sly:101251145|K13441 cysteine protease | (RefSeq) Rcr3; cysteine protease precursor	Plant-pathogen interaction (ko04626)	[O]	Posttranslational modification, protein turnover, chaperones	Papain family cysteine protease	Senescence-specific cysteine protease SAG12 OS=Arabidopsis thaliana OX=3702 GN=SAG12 PE=1 SV=1	O	Posttranslational modification, protein turnover, chaperones	cysteine protease precursor [Solanum lycopersicum]
gene9171	23	126	0.344562	2.11135	1.43796293033833e-11	2.64459308189151	up	--	--	Molecular Function: aspartic-type endopeptidase activity (GO:0004190);;	K22683|5.2e-25|eus:EUTSA_v10009899mg|K22683 aspartyl protease family protein [EC:3.4.23.-] | (RefSeq) hypothetical protein	--	[O]	Posttranslational modification, protein turnover, chaperones	Xylanase inhibitor C-terminal	Probable aspartic proteinase GIP2 OS=Nicotiana benthamiana OX=4100 GN=GIP2 PE=1 SV=1	O	Posttranslational modification, protein turnover, chaperones	basic 7S globulin [Solanum lycopersicum]
gene8360	79	431	1.95835	11.6584	4.8892747449646e-21	2.64361193342297	up	--	--	Molecular Function: DNA binding (GO:0003677);; Molecular Function: DNA-binding transcription factor activity (GO:0003700);; Cellular Component: nucleus (GO:0005634);;	K09286|1.3e-129|sly:101267589|K09286 EREBP-like factor | (RefSeq) ethylene-responsive transcription factor 1	--	--	--	AP2 domain	Ethylene-responsive transcription factor 1 OS=Solanum lycopersicum OX=4081 GN=ERF1 PE=2 SV=1	K	Transcription	ethylene response factor A.2 [Solanum lycopersicum]
gene24254	231	1252	3.78805	22.4068	1.20294226796044e-26	2.63546599370053	up	--	--	Molecular Function: calcium ion binding (GO:0005509);;	K24345|1.4e-66|sly:101251823|K24345 calcium-binding protein KIC and related proteins | (RefSeq) calcium-binding protein KRP1	--	[ZD]	Cytoskeleton;; Cell cycle control, cell division, chromosome partitioning	EF-hand domain pair	Calcium-binding protein KRP1 OS=Arabidopsis thaliana OX=3702 GN=KRP1 PE=2 SV=1	--	--	calcium-binding protein KRP1 [Solanum lycopersicum]
gene6084	33	179	0.586174	3.49837	3.79865050154923e-14	2.6324285621862	up	--	--	Biological Process: protein transport (GO:0015031);;	K19476|2.6e-115|sly:101246301|K19476 vacuolar protein sorting-associated protein IST1 | (RefSeq) IST1 homolog	Endocytosis (ko04144)	[Z]	Cytoskeleton	Regulator of Vps4 activity in the MVB pathway	--	Z	Cytoskeleton	IST1 homolog [Solanum lycopersicum]
gene390	37	199	0.713831	4.25537	3.73019475732905e-15	2.6207127304857	up	--	--	Cellular Component: integral component of membrane (GO:0016021);;	--	--	--	--	Late embryogenesis abundant protein	NDR1/HIN1-like protein 13 OS=Arabidopsis thaliana OX=3702 GN=NHL13 PE=2 SV=1	S	Function unknown	harpin-induced1-like [Solanum lycopersicum]
gene28796	14	75	0.246463	1.48477	3.52083024762042e-08	2.60789973377401	up	--	--	Biological Process: lipid transport (GO:0006869);; Molecular Function: lipid binding (GO:0008289);; Cellular Component: integral component of membrane (GO:0016021);;	--	--	[R]	General function prediction only	Synaptotagmin-like mitochondrial-lipid-binding domain	Synaptotagmin-5 OS=Arabidopsis thaliana OX=3702 GN=SYT5 PE=2 SV=1	M	Cell wall/membrane/envelope biogenesis	synaptotagmin-5-like isoform X1 [Solanum lycopersicum]
gene16302	964	5092	14.0879	81.1178	2.14318854382102e-29	2.59885640636697	up	--	--	Molecular Function: DNA-binding transcription factor activity (GO:0003700);; Cellular Component: nucleus (GO:0005634);; Molecular Function: sequence-specific DNA binding (GO:0043565);;	K18834|1.1e-17|fve:101291408|K18834 WRKY transcription factor 1 | (RefSeq) WRKY transcription factor 1	Plant-pathogen interaction (ko04626)	--	--	WRKY DNA -binding domain	Probable WRKY transcription factor 40 OS=Arabidopsis thaliana OX=3702 GN=WRKY40 PE=1 SV=1	K	Transcription	WRKY transcription factor 40 [Solanum lycopersicum]
gene5489	23	122	0.278619	1.66262	5.4413018481365e-11	2.59809416759211	up	[C]	Energy production and conversion	Molecular Function: oxidoreductase activity (GO:0016491);; Molecular Function: FAD binding (GO:0071949);;	K22395|2.6e-143|hbr:110646559|K22395 cinnamyl-alcohol dehydrogenase [EC:1.1.1.195] | (RefSeq) berberine bridge enzyme-like 13	Phenylpropanoid biosynthesis (ko00940)	--	--	FAD binding domain	Berberine bridge enzyme-like 22 OS=Arabidopsis thaliana OX=3702 GN=FAD-OXR PE=2 SV=1	C	Energy production and conversion	berberine bridge enzyme-like 22 [Solanum lycopersicum]
gene6972	203	1059	3.48413	19.8236	4.49512492775532e-25	2.58025661311368	up	--	--	Molecular Function: DNA binding (GO:0003677);; Cellular Component: nucleus (GO:0005634);;	K09422|3.0e-142|sly:101262488|K09422 transcription factor MYB, plant | (RefSeq) transcription factor MYB15	--	[K]	Transcription	Myb-like DNA-binding domain	Transcription factor MYB14 OS=Arabidopsis thaliana OX=3702 GN=MYB14 PE=2 SV=1	K	Transcription	transcription factor MYB15 [Solanum lycopersicum]
gene11564	255	1327	3.57358	20.2749	5.8424278038222e-26	2.57686628791819	up	--	--	Molecular Function: ubiquitin-protein transferase activity (GO:0004842);;	--	--	--	--	U-box domain	U-box domain-containing protein 28 OS=Arabidopsis thaliana OX=3702 GN=PUB28 PE=1 SV=1	H	Coenzyme transport and metabolism	U-box domain-containing protein 28-like [Solanum lycopersicum]
gene9650	17	89	0.144316	0.863801	5.44699587300839e-09	2.57676259618929	up	[T]	Signal transduction mechanisms	Molecular Function: protein serine/threonine kinase activity (GO:0004674);; Molecular Function: ATP binding (GO:0005524);; Cellular Component: integral component of membrane (GO:0016021);;	K24104|5.8e-75|thj:104799061|K24104 GPN-loop GTPase | (RefSeq) LOW QUALITY PROTEIN: uncharacterized protein LOC104799061	--	--	--	Protein tyrosine and serine/threonine kinase	G-type lectin S-receptor-like serine/threonine-protein kinase CES101 OS=Arabidopsis thaliana OX=3702 GN=CES101 PE=2 SV=2	T	Signal transduction mechanisms	G-type lectin S-receptor-like serine/threonine-protein kinase CES101 [Solanum lycopersicum]
gene25432	124	643	2.09764	11.8578	1.56408366554673e-22	2.57108268272548	up	--	--	Molecular Function: DNA binding (GO:0003677);; Cellular Component: nucleus (GO:0005634);; Biological Process: regulation of transcription, DNA-templated (GO:0006355);;	K00521|1.7e-45|cmos:111447866|K00521 ferric-chelate reductase [EC:1.16.1.7] | (RefSeq) ferric reduction oxidase 7, chloroplastic-like	--	--	--	No apical meristem (NAM) protein	NAC domain-containing protein 6 OS=Glycine max OX=3847 GN=NAC6 PE=2 SV=1	K	Transcription	NAC domain-containing protein 22 [Solanum lycopersicum]
gene16760	44	228	1.03145	5.88765	1.4504012719153e-15	2.56771831763075	up	--	--	--	--	--	--	--	--	--	--	--	uncharacterized protein LOC101264331 [Solanum lycopersicum]
gene20289	786	4041	17.6775	99.0811	2.61332432362996e-28	2.55980349384682	up	--	--	--	--	--	--	--	Proline-rich nuclear receptor coactivator motif	--	S	Function unknown	uncharacterized protein LOC101261347 [Solanum lycopersicum]
gene28469	18	93	0.120202	0.68557	3.01334264154722e-09	2.55826965662515	up	--	--	Molecular Function: ADP binding (GO:0043531);;	K13459|2.5e-75|nta:107766160|K13459 disease resistance protein RPS2 | (RefSeq) disease resistance protein RPS2-like	Plant-pathogen interaction (ko04626)	[T]	Signal transduction mechanisms	NB-ARC domain	Probable disease resistance protein At1g12290 OS=Arabidopsis thaliana OX=3702 GN=At1g12290 PE=3 SV=1	T	Signal transduction mechanisms	disease resistance protein RPS5-like [Solanum lycopersicum]
gene2373	571	2928	9.42629	52.6666	1.04531266651001e-27	2.55596877694779	up	--	--	Molecular Function: transcription regulatory region sequence-specific DNA binding (GO:0000976);; Molecular Function: DNA-binding transcription factor activity (GO:0003700);; Cellular Component: nucleus (GO:0005634);; Molecular Function: sequence-specific DNA binding (GO:0043565);;	K13459|1.8e-17|bvg:104889681|K13459 disease resistance protein RPS2 | (RefSeq) disease resistance protein At4g27190	Plant-pathogen interaction (ko04626)	--	--	WRKY DNA -binding domain	Probable WRKY transcription factor 41 OS=Arabidopsis thaliana OX=3702 GN=WRKY41 PE=1 SV=2	K	Transcription	WRKY transcription factor 41 [Solanum lycopersicum]
gene5221	26	133	0.892303	5.01266	1.31766049565698e-11	2.54660911620341	up	--	--	Biological Process: transcription, DNA-templated (GO:0006351);; Molecular Function: sequence-specific DNA binding (GO:0043565);;	--	--	--	--	Seed dormancy control	Protein DOG1-like 4 OS=Arabidopsis thaliana OX=3702 GN=DOGL4 PE=1 SV=1	S	Function unknown	protein DOG1-like 4 [Solanum lycopersicum]
gene20945	305	1547	7.4254	41.077	8.09962325139844e-26	2.53996493158801	up	--	--	Molecular Function: N-acetyltransferase activity (GO:0008080);;	K22246|2.6e-135|sly:101266245|K22246 tyramine N-feruloyltransferase [EC:2.3.1.110] | (RefSeq) tyramine N-feruloyltransferase 4/11	--	[E]	Amino acid transport and metabolism	Acetyltransferase (GNAT) family	Tyramine N-feruloyltransferase 4/11 OS=Nicotiana tabacum OX=4097 GN=THT4 PE=2 SV=1	E	Amino acid transport and metabolism	tyramine N-feruloyltransferase 4/11 [Solanum lycopersicum]
gene20941	8	41	0.089398	0.572351	9.08170143074239e-05	2.53565246913937	up	[E]	Amino acid transport and metabolism	Molecular Function: carboxy-lyase activity (GO:0016831);; Biological Process: carboxylic acid metabolic process (GO:0019752);; Molecular Function: pyridoxal phosphate binding (GO:0030170);;	K22427|5.7e-256|sly:778254|K22427 phenylalanine decarboxylase [EC:4.1.1.53] | (RefSeq) AADC1A; aromatic amino acid decarboxylase 1A	Phenylalanine metabolism (ko00360)	[E]	Amino acid transport and metabolism	Pyridoxal-dependent decarboxylase conserved domain	Histidine decarboxylase OS=Solanum lycopersicum OX=4081 GN=HDC PE=2 SV=1	E	Amino acid transport and metabolism	decarboxylase family protein isoform X2 [Solanum lycopersicum]
gene10421	10	51	0.344029	2.02387	1.10384509164677e-05	2.53254222574285	up	--	--	--	--	--	--	--	--	--	--	--	histone H3.v1 [Solanum lycopersicum]
gene23559	206	1023	4.69393	25.434	9.03179651774463e-24	2.50921495464895	up	[JO]	Translation, ribosomal structure and biogenesis;; Posttranslational modification, protein turnover, chaperones	Molecular Function: N-acetyltransferase activity (GO:0008080);;	--	--	--	--	Acetyltransferase (GNAT) domain	--	J	Translation, ribosomal structure and biogenesis	uncharacterized protein LOC101247659 [Solanum lycopersicum]
gene12534	669	3284	10.9048	58.3543	1.02582783339006e-26	2.49303508788156	up	--	--	Molecular Function: protein binding (GO:0005515);; Cellular Component: cellular_component (GO:0005575);; Cellular Component: intracellular (GO:0005622);; Cellular Component: obsolete cell (GO:0005623);; Cellular Component: nucleus (GO:0005634);; Cellular Component: cytoplasm (GO:0005737);; Cellular Component: cytosol (GO:0005829);; Biological Process: proteolysis (GO:0006508);; Biological Process…	--	--	--	--	Kelch motif	F-box/kelch-repeat protein At1g23390 OS=Arabidopsis thaliana OX=3702 GN=At1g23390 PE=2 SV=1	S	Function unknown	F-box/kelch-repeat protein At1g23390 [Solanum lycopersicum]
gene21613	14	69	0.337024	1.89192	6.68300328607803e-07	2.48779995343195	up	--	--	Cellular Component: extracellular region (GO:0005576);; Biological Process: defense response (GO:0006952);;	K12173|2.2e-27|gmx:100794341|K12173 BRCA1-A complex subunit BRE | (RefSeq) BRISC and BRCA1-A complex member 2	Homologous recombination (ko03440)	--	--	Thaumatin family	Osmotin-like protein OSML13 OS=Solanum commersonii OX=4109 PE=2 SV=1	O	Posttranslational modification, protein turnover, chaperones	PR-5x precursor [Solanum lycopersicum]
gene15836	149	727	2.39227	12.7738	7.55445265745942e-22	2.48347738571551	up	[T]	Signal transduction mechanisms	Molecular Function: protein serine/threonine kinase activity (GO:0004674);; Molecular Function: ATP binding (GO:0005524);;	K23544|1.0e-29|brp:103842861|K23544 serine incorporator 1/3 | (RefSeq) serine incorporator 3	--	[T]	Signal transduction mechanisms	Protein kinase domain	Serine/threonine-protein kinase ZRK4 OS=Arabidopsis thaliana OX=3702 GN=ZRK4 PE=3 SV=1	T	Signal transduction mechanisms	non-functional pseudokinase ZED1 isoform X1 [Solanum lycopersicum]
gene5755	11	54	0.092422	0.502429	9.87541768658249e-06	2.47904791458558	up	--	--	Molecular Function: zinc ion binding (GO:0008270);;	--	--	[D]	Cell cycle control, cell division, chromosome partitioning	Histidine kinase-, DNA gyrase B-, and HSP90-like ATPase	--	D	Cell cycle control, cell division, chromosome partitioning	MORC family CW-type zinc finger protein 2-like [Solanum lycopersicum]
gene21618	665	3215	17.3117	91.2138	2.68379579972536e-26	2.47105093427148	up	--	--	Cellular Component: integral component of membrane (GO:0016021);;	K12173|1.1e-27|gmx:100794341|K12173 BRCA1-A complex subunit BRE | (RefSeq) BRISC and BRCA1-A complex member 2	Homologous recombination (ko03440)	--	--	Thaumatin family	Osmotin-like protein OSML13 OS=Solanum commersonii OX=4109 PE=2 SV=1	O	Posttranslational modification, protein turnover, chaperones	osmotin-like protein TPM-1 precursor [Solanum lycopersicum]
gene8313	8	39	0.162711	0.926894	0.000196604680662331	2.46371218913079	up	[G]	Carbohydrate transport and metabolism	Molecular Function: hydrolase activity, hydrolyzing O-glycosyl compounds (GO:0004553);; Cellular Component: cell wall (GO:0005618);; Biological Process: xyloglucan metabolic process (GO:0010411);; Molecular Function: xyloglucan:xyloglucosyl transferase activity (GO:0016762);; Biological Process: cell wall biogenesis (GO:0042546);; Cellular Component: apoplast (GO:0048046);; Biological Process: ce…	K08235|1.0e-167|sly:101258345|K08235 xyloglucan:xyloglucosyl transferase [EC:2.4.1.207] | (RefSeq) probable xyloglucan endotransglucosylase/hydrolase protein 23	--	--	--	Glycosyl hydrolases family 16	Probable xyloglucan endotransglucosylase/hydrolase protein 23 OS=Arabidopsis thaliana OX=3702 GN=XTH23 PE=2 SV=1	G	Carbohydrate transport and metabolism	probable xyloglucan endotransglucosylase/hydrolase protein 23 [Solanum lycopersicum]
gene8346	71	339	0.887584	4.62171	4.00777019303452e-17	2.45107437588614	up	[G]	Carbohydrate transport and metabolism	Cellular Component: integral component of membrane (GO:0016021);; Molecular Function: transmembrane transporter activity (GO:0022857);;	K24193|4.8e-288|sly:101264604|K24193 MFS transporter, SP family, sugar:H+ symporter | (RefSeq) hexose carrier protein HEX6	--	[R]	General function prediction only	Sugar (and other) transporter	Hexose carrier protein HEX6 OS=Ricinus communis OX=3988 GN=HEX6 PE=2 SV=1	U	Intracellular trafficking, secretion, and vesicular transport	hexose carrier protein HEX6 [Solanum lycopersicum]
gene20090	118	560	1.04581	5.43802	5.34356918090299e-20	2.44320382205563	up	--	--	Cellular Component: integral component of membrane (GO:0016021);;	--	--	[R]	General function prediction only	Ankyrin repeats (3 copies)	Ankyrin repeat-containing protein At5g02620 OS=Arabidopsis thaliana OX=3702 GN=At5g02620 PE=1 SV=1	S	Function unknown	ankyrin repeat-containing protein At5g02620 [Solanum lycopersicum]
gene13477	23	109	0.247061	1.31604	1.79462503085194e-09	2.43570521212863	up	--	--	Molecular Function: aspartic-type endopeptidase activity (GO:0004190);;	K22683|1.5e-311|sly:101257664|K22683 aspartyl protease family protein [EC:3.4.23.-] | (RefSeq) aspartyl protease family protein 2	--	[O]	Posttranslational modification, protein turnover, chaperones	Xylanase inhibitor N-terminal	Aspartyl protease family protein 2 OS=Arabidopsis thaliana OX=3702 GN=APF2 PE=2 SV=1	O	Posttranslational modification, protein turnover, chaperones	aspartyl protease family protein 2 [Solanum lycopersicum]
gene8722	15	71	0.308471	1.62394	3.48080569184739e-07	2.43032764425956	up	--	--	Molecular Function: endopeptidase inhibitor activity (GO:0004866);;	--	--	--	--	Trypsin and protease inhibitor	Kunitz trypsin inhibitor 5 OS=Arabidopsis thaliana OX=3702 GN=KTI5 PE=2 SV=1	S	Function unknown	miraculin precursor [Solanum lycopersicum]
gene28463	8	38	0.117441	0.602967	0.000287896776257336	2.42635049391706	up	[M]	Cell wall/membrane/envelope biogenesis	Molecular Function: protein kinase activity (GO:0004672);; Molecular Function: ATP binding (GO:0005524);;	K13430|2.3e-44|nta:107764193|K13430 serine/threonine-protein kinase PBS1 [EC:2.7.11.1] | (RefSeq) serine/threonine-protein kinase PBS1-like	Plant-pathogen interaction (ko04626)	[T]	Signal transduction mechanisms	Protein kinase domain	Probable receptor-like protein kinase At4g10390 OS=Arabidopsis thaliana OX=3702 GN=At4g10390 PE=2 SV=1	T	Signal transduction mechanisms	probable receptor-like protein kinase At4g10390 [Solanum lycopersicum]
gene414	10	47	0.121289	0.632257	4.75649765648963e-05	2.41498539974931	up	--	--	Molecular Function: ubiquitin-protein transferase activity (GO:0004842);;	K10260|4.7e-15|cre:CHLREDRAFT_205525|K10260 F-box and WD-40 domain protein 7 | (RefSeq) predicted protein	Ubiquitin mediated proteolysis (ko04120)	--	--	U-box domain	E3 ubiquitin-protein ligase PUB22 OS=Arabidopsis thaliana OX=3702 GN=PUB22 PE=1 SV=1	H	Coenzyme transport and metabolism	E3 ubiquitin-protein ligase PUB23-like [Solanum lycopersicum]
gene17540	158	734	3.23456	16.4274	5.87348885559153e-21	2.41276125251133	up	--	--	--	--	--	--	--	--	--	--	--	uncharacterized protein LOC101250420 [Solanum lycopersicum]
gene19979	114	523	1.63768	8.23976	5.08620906823348e-19	2.3943049641886	up	--	--	Molecular Function: DNA-binding transcription factor activity (GO:0003700);; Cellular Component: nucleus (GO:0005634);; Molecular Function: sequence-specific DNA binding (GO:0043565);;	K13459|4.7e-16|bvg:104889681|K13459 disease resistance protein RPS2 | (RefSeq) disease resistance protein At4g27190	Plant-pathogen interaction (ko04626)	--	--	WRKY DNA -binding domain	Probable WRKY transcription factor 53 OS=Arabidopsis thaliana OX=3702 GN=WRKY53 PE=1 SV=1	K	Transcription	probable WRKY transcription factor 53 [Solanum lycopersicum]
gene5413	15	69	0.160616	0.81878	6.68300328607803e-07	2.38917344804199	up	--	--	Molecular Function: catechol oxidase activity (GO:0004097);; Cellular Component: integral component of membrane (GO:0016021);; Biological Process: pigment biosynthetic process (GO:0046148);; Molecular Function: metal ion binding (GO:0046872);;	K00422|0.0e+00|sly:101263372|K00422 polyphenol oxidase [EC:1.10.3.1] | (RefSeq) polyphenol oxidase, chloroplastic-like	Tyrosine metabolism (ko00350);; Isoquinoline alkaloid biosynthesis (ko00950)	--	--	Protein of unknown function (DUF_B2219)	Polyphenol oxidase, chloroplastic OS=Malus domestica OX=3750 PE=1 SV=1	Q	Secondary metabolites biosynthesis, transport and catabolism	polyphenol oxidase, chloroplastic-like [Solanum lycopersicum]
gene13598	8	37	0.128518	0.681353	0.000423237223282264	2.38799545538477	up	--	--	Molecular Function: DNA binding (GO:0003677);; Cellular Component: nucleus (GO:0005634);; Biological Process: regulation of transcription, DNA-templated (GO:0006355);;	K00521|2.4e-42|cmos:111447866|K00521 ferric-chelate reductase [EC:1.16.1.7] | (RefSeq) ferric reduction oxidase 7, chloroplastic-like	--	--	--	No apical meristem (NAM) protein	Transcription factor JUNGBRUNNEN 1 OS=Arabidopsis thaliana OX=3702 GN=JUB1 PE=1 SV=1	K	Transcription	transcription factor JUNGBRUNNEN 1-like isoform X1 [Solanum lycopersicum]
gene21274	12	55	0.144652	0.774927	1.74666928794213e-05	2.38137575557331	up	--	--	Molecular Function: DNA binding (GO:0003677);; Cellular Component: nucleus (GO:0005634);; Biological Process: regulation of transcription, DNA-templated (GO:0006355);;	K00521|1.3e-39|cmos:111447866|K00521 ferric-chelate reductase [EC:1.16.1.7] | (RefSeq) ferric reduction oxidase 7, chloroplastic-like	--	--	--	No apical meristem (NAM) protein	NAC domain-containing protein 96 OS=Arabidopsis thaliana OX=3702 GN=NAC096 PE=1 SV=1	K	Transcription	NAC domain-containing protein 71-like [Solanum lycopersicum]
gene12137	16	73	0.239188	1.19406	4.50403100649936e-07	2.3780269537443	up	[R]	General function prediction only	Molecular Function: phospholipase activity (GO:0004620);; Biological Process: lipid catabolic process (GO:0016042);; Molecular Function: acylglycerol lipase activity (GO:0047372);;	K16815|3.2e-13|gsl:Gasu_03780|K16815 calcium-independent phospholipase A2-gamma | (RefSeq) hypothetical protein	--	[I]	Lipid transport and metabolism	Patatin-like phospholipase	Patatin-like protein 2 OS=Arabidopsis thaliana OX=3702 GN=PLP2 PE=1 SV=1	I	Lipid transport and metabolism	patatin-like protein 2 [Solanum lycopersicum]
gene24509	859	3878	13.4734	66.2594	9.47607830047559e-25	2.37229770401973	up	--	--	Molecular Function: DNA binding (GO:0003677);; Molecular Function: DNA-binding transcription factor activity (GO:0003700);; Cellular Component: nucleus (GO:0005634);;	K09286|3.4e-121|sly:544260|K09286 EREBP-like factor | (RefSeq) ERF3; ethylene response factor 3	--	--	--	AP2 domain	Ethylene-responsive transcription factor 4 OS=Arabidopsis thaliana OX=3702 GN=ERF4 PE=1 SV=1	K	Transcription	ethylene response factor 3 [Solanum lycopersicum]
gene8452	286	1286	6.22302	30.4649	2.05193513052871e-22	2.36615655913574	up	--	--	Molecular Function: DNA-binding transcription factor activity (GO:0003700);; Cellular Component: nucleus (GO:0005634);; Molecular Function: sequence-specific DNA binding (GO:0043565);;	K16225|4.9e-13|csat:104760397|K16225 probable WRKY transcription factor 52 | (RefSeq) disease resistance protein RRS1-like	Plant-pathogen interaction (ko04626)	--	--	WRKY DNA -binding domain	WRKY DNA-binding transcription factor 70 OS=Solanum lycopersicum OX=4081 GN=WRKY70 PE=2 SV=1	K	Transcription	WRKY transcription factor 80 [Solanum lycopersicum]
gene17651	16	72	0.356064	1.79908	6.18926332362375e-07	2.35815930619281	up	--	--	Molecular Function: electron transfer activity (GO:0009055);;	--	--	--	--	Plastocyanin-like domain	Umecyanin OS=Armoracia rusticana OX=3704 PE=1 SV=1	S	Function unknown	cucumber peeling cupredoxin [Solanum lycopersicum]
gene14727	860	3821	10.5118	50.8805	2.6625116418646e-24	2.34925753679098	up	--	--	Molecular Function: ubiquitin protein ligase activity (GO:0061630);;	K11982|1.1e-114|pvu:PHAVU_001G233700g|K11982 E3 ubiquitin-protein ligase RNF115/126 [EC:2.3.2.27] | (RefSeq) hypothetical protein	--	[O]	Posttranslational modification, protein turnover, chaperones	Protein of unknown function (DUF1117)	E3 ubiquitin-protein ligase RDUF2 OS=Arabidopsis thaliana OX=3702 GN=DURF2 PE=1 SV=1	O	Posttranslational modification, protein turnover, chaperones	probable E3 ubiquitin-protein ligase RHC2A [Solanum lycopersicum]
NewGene_3807	132	582	0.967336	4.67643	8.81705724386174e-19	2.33720674531859	up	--	--	Molecular Function: protein tyrosine kinase activity (GO:0004713);; Molecular Function: ATP binding (GO:0005524);; Cellular Component: integral component of membrane (GO:0016021);;	--	--	--	--	Leucine rich repeat	MDIS1-interacting receptor like kinase 2 OS=Arabidopsis thaliana OX=3702 GN=MIK2 PE=1 SV=3	T	Signal transduction mechanisms	MDIS1-interacting receptor like kinase 2-like [Solanum lycopersicum]
gene21895	45	198	0.298804	1.45724	1.22007478997751e-12	2.33197204408214	up	--	--	Cellular Component: integral component of membrane (GO:0016021);;	K13466|4.6e-11|vvi:104882119|K13466 EIX receptor 1/2 | (RefSeq) receptor-like protein 12	Plant-pathogen interaction (ko04626)	[R]	General function prediction only	Leucine rich repeat	Receptor-like protein 7 OS=Arabidopsis thaliana OX=3702 GN=RLP7 PE=3 SV=2	S	Function unknown	verticillium wilt disease resistance protein precursor [Solanum lycopersicum]
gene15993	40	176	0.281438	1.35394	5.694062254666e-12	2.33154447434877	up	[ET]	Amino acid transport and metabolism;; Signal transduction mechanisms	Molecular Function: ligand-gated ion channel activity (GO:0015276);; Cellular Component: integral component of membrane (GO:0016021);;	K05387|0.0e+00|sly:101265038|K05387 glutamate receptor, ionotropic, plant | (RefSeq) glutamate receptor 2.8	--	[PET]	Inorganic ion transport and metabolism;; Amino acid transport and metabolism;; Signal transduction mechanisms	Receptor family ligand binding region	Glutamate receptor 2.8 OS=Arabidopsis thaliana OX=3702 GN=GLR2.8 PE=2 SV=2	P	Inorganic ion transport and metabolism	glutamate receptor 2.8 [Solanum lycopersicum]
gene18514	15	66	0.242523	1.1439	1.80662481321804e-06	2.32515358381948	up	--	--	Molecular Function: DNA binding (GO:0003677);; Cellular Component: nucleus (GO:0005634);; Biological Process: regulation of transcription, DNA-templated (GO:0006355);;	K00521|3.1e-41|cmos:111447866|K00521 ferric-chelate reductase [EC:1.16.1.7] | (RefSeq) ferric reduction oxidase 7, chloroplastic-like	--	--	--	No apical meristem (NAM) protein	Transcription factor JUNGBRUNNEN 1 OS=Arabidopsis thaliana OX=3702 GN=JUB1 PE=1 SV=1	K	Transcription	transcription factor JUNGBRUNNEN 1-like isoform X1 [Solanum lycopersicum]
gene20721	20	87	0.182808	0.905985	1.3223735585084e-07	2.31123864551552	up	[T]	Signal transduction mechanisms	Molecular Function: protein kinase activity (GO:0004672);; Molecular Function: ATP binding (GO:0005524);; Cellular Component: integral component of membrane (GO:0016021);;	K13415|5.4e-109|ini:109185793|K13415 protein brassinosteroid insensitive 1 [EC:2.7.10.1 2.7.11.1] | (RefSeq) systemin receptor SR160-like	Plant hormone signal transduction (ko04075)	--	--	Protein kinase domain	Receptor-like protein kinase HSL1 OS=Arabidopsis thaliana OX=3702 GN=HSL1 PE=2 SV=1	T	Signal transduction mechanisms	LRR receptor-like serine/threonine-protein kinase HSL2 isoform X1 [Solanum lycopersicum]
gene7758	15	65	0.245207	1.17165	2.50921716551513e-06	2.30316636597926	up	--	--	Cellular Component: RNA polymerase V complex (GO:0000419);; Cellular Component: DNA-directed RNA polymerase complex (GO:0000428);; Molecular Function: molecular_function (GO:0003674);; Molecular Function: binding (GO:0005488);; Molecular Function: protein binding (GO:0005515);; Cellular Component: cellular_component (GO:0005575);; Cellular Component: intracellular (GO:0005622);; Cellular Componen…	K23113|7.3e-46|fve:101291584|K23113 structural maintenance of chromosomes flexible hinge domain-containing protein 1 | (RefSeq) uncharacterized LOC101291584	--	--	--	--	Protein DEFECTIVE IN MERISTEM SILENCING 3 OS=Arabidopsis thaliana OX=3702 GN=DMS3 PE=1 SV=1	S	Function unknown	protein DEFECTIVE IN MERISTEM SILENCING 3-like [Solanum lycopersicum]
gene22424	377	1620	8.03015	37.645	5.8037581550734e-22	2.30084598039774	up	[O]	Posttranslational modification, protein turnover, chaperones	Biological Process: response to acid chemical (GO:0001101);; Molecular Function: molecular_function (GO:0003674);; Molecular Function: catalytic activity (GO:0003824);; Molecular Function: glutathione transferase activity (GO:0004364);; Molecular Function: protein binding (GO:0005515);; Cellular Component: cellular_component (GO:0005575);; Cellular Component: intracellular (GO:0005622);; Cellular…	K00799|1.7e-125|sly:101266750|K00799 glutathione S-transferase [EC:2.5.1.18] | (RefSeq) probable glutathione S-transferase	Glutathione metabolism (ko00480)	[O]	Posttranslational modification, protein turnover, chaperones	Glutathione S-transferase, N-terminal domain	Probable glutathione S-transferase OS=Solanum tuberosum OX=4113 GN=PRP1 PE=2 SV=1	O	Posttranslational modification, protein turnover, chaperones	probable glutathione S-transferase [Solanum lycopersicum]
gene8824	9	39	0.075727	0.377977	0.000497604466067172	2.29642184129248	up	[T]	Signal transduction mechanisms	Molecular Function: protein serine/threonine kinase activity (GO:0004674);; Molecular Function: ATP binding (GO:0005524);; Cellular Component: integral component of membrane (GO:0016021);;	K24104|2.1e-73|thj:104799061|K24104 GPN-loop GTPase | (RefSeq) LOW QUALITY PROTEIN: uncharacterized protein LOC104799061	--	--	--	Protein tyrosine and serine/threonine kinase	Cysteine-rich receptor-like protein kinase 25 OS=Arabidopsis thaliana OX=3702 GN=CRK25 PE=3 SV=1	G	Carbohydrate transport and metabolism	putative receptor-like protein kinase At4g00960 [Solanum lycopersicum]
gene6463	134	573	1.31543	6.16487	3.98717350838317e-18	2.29305395809076	up	[T]	Signal transduction mechanisms	Molecular Function: protein kinase activity (GO:0004672);; Molecular Function: ATP binding (GO:0005524);; Cellular Component: integral component of membrane (GO:0016021);;	K13429|1.7e-51|cmo:103495619|K13429 chitin elicitor receptor kinase 1 | (RefSeq) chitin elicitor receptor kinase 1	Plant-pathogen interaction (ko04626)	--	--	Protein kinase domain	LysM domain receptor-like kinase 4 OS=Arabidopsis thaliana OX=3702 GN=LYK4 PE=1 SV=1	T	Signal transduction mechanisms	lysM domain receptor-like kinase 4 [Solanum lycopersicum]
gene26822	615	2610	9.80977	45.4021	1.46758566278929e-22	2.28303849279854	up	--	--	Biological Process: mitochondrial transport (GO:0006839);; Cellular Component: integral component of membrane (GO:0016021);; Cellular Component: mitochondrial membrane (GO:0031966);;	K15104|7.9e-180|sly:101244142|K15104 solute carrier family 25 (mitochondrial oxoglutarate transporter), member 11 | (RefSeq) mitochondrial uncoupling protein 5	--	[C]	Energy production and conversion	Mitochondrial carrier protein	Mitochondrial uncoupling protein 5 OS=Arabidopsis thaliana OX=3702 GN=PUMP5 PE=2 SV=1	C	Energy production and conversion	mitochondrial uncoupling protein 5 [Solanum lycopersicum]
gene23747	141	595	2.39706	11.0708	4.15359606465477e-18	2.27400680629945	up	--	--	Molecular Function: DNA binding (GO:0003677);; Cellular Component: nucleus (GO:0005634);;	K09422|3.1e-153|sly:101252819|K09422 transcription factor MYB, plant | (RefSeq) transcription factor MYB4	--	[K]	Transcription	Myb-like DNA-binding domain	Transcription factor MYB15 OS=Arabidopsis thaliana OX=3702 GN=MYB15 PE=1 SV=1	K	Transcription	transcription factor MYB4 [Solanum lycopersicum]
gene9938	118	498	2.17186	10.0095	3.30127584847229e-17	2.27396007560427	up	[O]	Posttranslational modification, protein turnover, chaperones	Molecular Function: metalloendopeptidase activity (GO:0004222);; Molecular Function: zinc ion binding (GO:0008270);; Biological Process: extracellular matrix organization (GO:0030198);; Biological Process: collagen catabolic process (GO:0030574);; Cellular Component: extracellular matrix (GO:0031012);;	K07761|2.6e-110|thj:104823666|K07761 metalloendoproteinase 5-MMP [EC:3.4.24.-] | (RefSeq) metalloendoproteinase 5-MMP	--	[OW]	Posttranslational modification, protein turnover, chaperones;; Extracellular structures	Matrixin	Metalloendoproteinase 3-MMP OS=Arabidopsis thaliana OX=3702 GN=3MMP PE=1 SV=1	O	Posttranslational modification, protein turnover, chaperones	matrix metalloproteinase precursor [Solanum lycopersicum]
gene216	17	72	0.226576	1.08779	1.46187458762525e-06	2.27139917608752	up	--	--	Molecular Function: ubiquitin-protein transferase activity (GO:0004842);;	K10260|1.3e-14|cre:CHLREDRAFT_205525|K10260 F-box and WD-40 domain protein 7 | (RefSeq) predicted protein	Ubiquitin mediated proteolysis (ko04120)	--	--	U-box domain	E3 ubiquitin-protein ligase PUB22 OS=Arabidopsis thaliana OX=3702 GN=PUB22 PE=1 SV=1	H	Coenzyme transport and metabolism	E3 ubiquitin-protein ligase PUB22-like [Solanum lycopersicum]
gene30592	97	406	0.493259	2.2507	3.74926384388161e-16	2.26174760758932	up	--	--	Biological Process: ubiquitin-dependent protein catabolic process (GO:0006511);; Biological Process: multicellular organism development (GO:0007275);; Cellular Component: host cell nucleus (GO:0042025);; Molecular Function: metal ion binding (GO:0046872);;	K13466|1.7e-33|cic:CICLE_v10007014mg|K13466 EIX receptor 1/2 | (RefSeq) hypothetical protein	Plant-pathogen interaction (ko04626)	[R]	General function prediction only	Leucine rich repeat	Receptor-like protein Cf-9 homolog OS=Solanum lycopersicum OX=4081 GN=HCR9-0 PE=2 SV=2	V	Defense mechanisms	receptor-like protein Cf-9 [Solanum lycopersicum]
gene12895	122	510	1.09957	5.01591	4.0381738700188e-17	2.26026283620066	up	[M]	Cell wall/membrane/envelope biogenesis	Molecular Function: protein kinase activity (GO:0004672);; Molecular Function: ATP binding (GO:0005524);; Cellular Component: integral component of membrane (GO:0016021);;	K23544|9.5e-55|brp:103842861|K23544 serine incorporator 1/3 | (RefSeq) serine incorporator 3	--	[T]	Signal transduction mechanisms	Protein kinase domain	LEAF RUST 10 DISEASE-RESISTANCE LOCUS RECEPTOR-LIKE PROTEIN KINASE-like 1.1 OS=Arabidopsis thaliana OX=3702 GN=LRK10L-1.1 PE=2 SV=1	T	Signal transduction mechanisms	LEAF RUST 10 DISEASE-RESISTANCE LOCUS RECEPTOR-LIKE PROTEIN KINASE-like 1.1 [Solanum lycopersicum]
gene18876	1091	4548	26.7357	121.452	4.59671924037399e-23	2.25733740185828	up	--	--	Molecular Function: DNA binding (GO:0003677);; Molecular Function: DNA-binding transcription factor activity (GO:0003700);; Cellular Component: nucleus (GO:0005634);;	K09286|2.4e-127|sly:101249381|K09286 EREBP-like factor | (RefSeq) ethylene-responsive transcription factor 4	--	--	--	AP2 domain	Ethylene-responsive transcription factor 4 OS=Nicotiana sylvestris OX=4096 GN=ERF4 PE=2 SV=1	K	Transcription	ethylene-responsive transcription factor 4 [Solanum lycopersicum]
gene11646	253	1054	4.22684	19.2235	5.22977339681814e-20	2.25595946190905	up	--	--	Molecular Function: peroxidase activity (GO:0004601);; Cellular Component: extracellular region (GO:0005576);; Biological Process: response to oxidative stress (GO:0006979);; Molecular Function: heme binding (GO:0020037);; Biological Process: hydrogen peroxide catabolic process (GO:0042744);; Molecular Function: metal ion binding (GO:0046872);;	K00430|9.4e-195|sly:101253377|K00430 peroxidase [EC:1.11.1.7] | (RefSeq) peroxidase 12 precursor	Phenylpropanoid biosynthesis (ko00940)	--	--	Peroxidase	Peroxidase 12 OS=Arabidopsis thaliana OX=3702 GN=PER12 PE=1 SV=1	Q	Secondary metabolites biosynthesis, transport and catabolism	peroxidase 12 precursor [Solanum lycopersicum]
gene10818	22	91	0.270075	1.24544	1.50698684734052e-07	2.23937180052188	up	[E]	Amino acid transport and metabolism	Molecular Function: glutamate decarboxylase activity (GO:0004351);; Biological Process: glutamate metabolic process (GO:0006536);; Molecular Function: pyridoxal phosphate binding (GO:0030170);;	K01580|7.8e-288|sly:101259235|K01580 glutamate decarboxylase [EC:4.1.1.15] | (RefSeq) glutamate decarboxylase 4	Alanine, aspartate and glutamate metabolism (ko00250);; beta-Alanine metabolism (ko00410);; Taurine and hypotaurine metabolism (ko00430);; Butanoate metabolism (ko00650)	[E]	Amino acid transport and metabolism	Pyridoxal-dependent decarboxylase conserved domain	Glutamate decarboxylase 4 OS=Arabidopsis thaliana OX=3702 GN=GAD4 PE=1 SV=1	E	Amino acid transport and metabolism	glutamate decarboxylase 4 [Solanum lycopersicum]
gene5620	16	66	0.178233	0.841632	4.27948515484695e-06	2.2328401718355	up	--	--	Molecular Function: DNA-binding transcription factor activity (GO:0003700);; Cellular Component: nucleus (GO:0005634);; Molecular Function: sequence-specific DNA binding (GO:0043565);;	K18834|1.5e-21|soe:110803840|K18834 WRKY transcription factor 1 | (RefSeq) WRKY transcription factor 1	Plant-pathogen interaction (ko04626)	--	--	WRKY DNA -binding domain	WRKY transcription factor 6 OS=Arabidopsis thaliana OX=3702 GN=WRKY6 PE=1 SV=1	K	Transcription	WRKY transcription factor 6 isoform 1 [Solanum lycopersicum]
gene13195	40	164	0.536584	2.43044	8.58523183771796e-11	2.22973465215998	up	--	--	Cellular Component: integral component of membrane (GO:0016021);;	--	--	--	--	--	--	--	--	uncharacterized protein LOC101256486 [Solanum lycopersicum]
gene26200	74	303	1.89179	8.47669	3.43115848209649e-14	2.22956932468211	up	--	--	--	--	--	--	--	PAR1 protein	--	S	Function unknown	uncharacterized protein LOC101267755 [Solanum lycopersicum]
gene22367	24	98	0.238925	1.07417	9.92338906628741e-08	2.22135007584452	up	[DPM]	Cell cycle control, cell division, chromosome partitioning;; Inorganic ion transport and metabolism;; Cell wall/membrane/envelope biogenesis	Molecular Function: copper ion binding (GO:0005507);; Biological Process: lignin catabolic process (GO:0046274);; Cellular Component: apoplast (GO:0048046);; Molecular Function: hydroquinone:oxygen oxidoreductase activity (GO:0052716);;	K05909|0.0e+00|sly:101253711|K05909 laccase [EC:1.10.3.2] | (RefSeq) laccase-17	--	[Q]	Secondary metabolites biosynthesis, transport and catabolism	Multicopper oxidase	Laccase-17 OS=Arabidopsis thaliana OX=3702 GN=LAC17 PE=2 SV=1	Q	Secondary metabolites biosynthesis, transport and catabolism	laccase-17 [Solanum lycopersicum]
gene26202	661	2673	16.5146	72.7773	1.98360924040862e-21	2.2134049445881	up	--	--	--	--	--	--	--	SOUL heme-binding protein	--	S	Function unknown	uncharacterized protein LOC101250355 [Solanum lycopersicum]
gene19231	82	330	1.52582	6.70419	1.72587534154163e-14	2.20482717218644	up	--	--	Cellular Component: cellular_component (GO:0005575);; Cellular Component: extracellular region (GO:0005576);; Cellular Component: cell wall (GO:0005618);; Cellular Component: intracellular (GO:0005622);; Cellular Component: obsolete cell (GO:0005623);; Cellular Component: cytoplasm (GO:0005737);; Cellular Component: vacuole (GO:0005773);; Cellular Component: vacuolar membrane (GO:0005774);; Cellu…	--	--	--	--	D-mannose binding lectin	Epidermis-specific secreted glycoprotein EP1 OS=Daucus carota OX=4039 GN=EP1 PE=1 SV=1	S	Function unknown	epidermis-specific secreted glycoprotein EP1-like [Solanum lycopersicum]
gene26443	170	680	1.45217	6.3307	1.19396576268709e-17	2.19700993396321	up	--		Molecular Function: protein serine/threonine kinase activity (GO:0004674);; Molecular Function: ATP binding (GO:0005524);; Cellular Component: integral component of membrane (GO:0016021);; Biological Process: recognition of pollen (GO:0048544);;	K13416|2.6e-54|cam:101506449|K13416 brassinosteroid insensitive 1-associated receptor kinase 1 [EC:2.7.10.1 2.7.11.1] | (RefSeq) BRASSINOSTEROID INSENSITIVE 1-associated receptor kinase 1	MAPK signaling pathway - plant (ko04016);; Plant hormone signal transduction (ko04075);; Plant-pathogen interaction (ko04626)	--	--	Protein kinase domain	G-type lectin S-receptor-like serine/threonine-protein kinase LECRK3 OS=Oryza sativa subsp. indica OX=39946 GN=LECRK3 PE=3 SV=2	T	Signal transduction mechanisms	G-type lectin S-receptor-like serine/threonine-protein kinase LECRK3, partial [Solanum lycopersicum]
gene24200	1095	4365	19.3155	83.9159	7.29886721534699e-22	2.19280922690992	up	--	--	Molecular Function: DNA binding (GO:0003677);; Molecular Function: DNA-binding transcription factor activity (GO:0003700);; Cellular Component: nucleus (GO:0005634);;	K09286|6.9e-127|sly:101249309|K09286 EREBP-like factor | (RefSeq) ethylene-responsive transcription factor 3	--	--	--	AP2 domain	Ethylene-responsive transcription factor 3 OS=Nicotiana tabacum OX=4097 GN=ERF3 PE=2 SV=1	K	Transcription	ethylene response factor F.1 [Solanum lycopersicum]
gene21032	15	60	0.184317	0.832781	2.88180072830265e-05	2.18790411632432	up	--	--	Molecular Function: catechol oxidase activity (GO:0004097);; Biological Process: pigment biosynthetic process (GO:0046148);; Molecular Function: metal ion binding (GO:0046872);;	K00422|0.0e+00|sly:101258176|K00422 polyphenol oxidase [EC:1.10.3.1] | (RefSeq) PPO; polyphenol oxidase D, chloroplastic	Tyrosine metabolism (ko00350);; Isoquinoline alkaloid biosynthesis (ko00950)	--	--	Protein of unknown function (DUF_B2219)	Polyphenol oxidase D, chloroplastic OS=Solanum lycopersicum OX=4081 PE=3 SV=2	C	Energy production and conversion	polyphenol oxidase D, chloroplastic [Solanum lycopersicum]
gene15990	157	618	1.11086	4.7579	5.66562224256532e-17	2.17378321695998	up	[ET]	Amino acid transport and metabolism;; Signal transduction mechanisms	Molecular Function: ligand-gated ion channel activity (GO:0015276);; Cellular Component: integral component of membrane (GO:0016021);;	K05387|0.0e+00|sly:101262321|K05387 glutamate receptor, ionotropic, plant | (RefSeq) SlGLR2.2; glutamate receptor 2.2	--	[PET]	Inorganic ion transport and metabolism;; Amino acid transport and metabolism;; Signal transduction mechanisms	Receptor family ligand binding region	Glutamate receptor 2.8 OS=Arabidopsis thaliana OX=3702 GN=GLR2.8 PE=2 SV=2	P	Inorganic ion transport and metabolism	glutamate receptor 2.2 [Solanum lycopersicum]
gene28060	36	142	0.721515	3.09655	1.82036265546836e-09	2.17355807682651	up	--	--	Molecular Function: DNA binding (GO:0003677);; Cellular Component: nucleus (GO:0005634);; Biological Process: regulation of transcription, DNA-templated (GO:0006355);;	K00521|1.6e-34|cmos:111447866|K00521 ferric-chelate reductase [EC:1.16.1.7] | (RefSeq) ferric reduction oxidase 7, chloroplastic-like	--	--	--	No apical meristem (NAM) protein	NAC domain-containing protein 90 OS=Arabidopsis thaliana OX=3702 GN=NAC090 PE=1 SV=1	K	Transcription	NAC domain-containing protein 90 [Solanum lycopersicum]
gene11753	58	228	0.823466	3.54076	3.89692961168438e-12	2.1702231822661	up	--	--	Molecular Function: protein tyrosine kinase activity (GO:0004713);; Molecular Function: ATP binding (GO:0005524);; Cellular Component: integral component of membrane (GO:0016021);;	--	--	--	--	Leucine rich repeat	MDIS1-interacting receptor like kinase 2 OS=Arabidopsis thaliana OX=3702 GN=MIK2 PE=1 SV=3	T	Signal transduction mechanisms	MDIS1-interacting receptor like kinase 2-like [Solanum lycopersicum]
gene7490	112	436	1.44078	6.1282	2.68391090253538e-15	2.15739117483932	up	[MDT]	Cell wall/membrane/envelope biogenesis;; Cell cycle control, cell division, chromosome partitioning;; Signal transduction mechanisms	Molecular Function: ATP binding (GO:0005524);;	K08900|2.7e-291|sly:101250479|K08900 mitochondrial chaperone BCS1 | (RefSeq) AAA-ATPase At3g50940-like	--	[O]	Posttranslational modification, protein turnover, chaperones	Domain associated at C-terminal with AAA	Protein HYPER-SENSITIVITY-RELATED 4 OS=Arabidopsis thaliana OX=3702 GN=HSR4 PE=2 SV=1	O	Posttranslational modification, protein turnover, chaperones	AAA-ATPase At3g50940-like [Solanum lycopersicum]
gene5252	17	66	0.240437	1.01921	9.55599848257149e-06	2.1460800417302	up	--	--	--	--	--	[S]	Function unknown	Armadillo/beta-catenin-like repeat	--	S	Function unknown	U-box domain-containing protein 7 [Solanum lycopersicum]
gene16191	1118	4305	13.0797	54.8875	5.97228885802345e-21	2.14285564836279	up	--	--	Molecular Function: DNA-binding transcription factor activity (GO:0003700);; Cellular Component: nucleus (GO:0005634);; Molecular Function: sequence-specific DNA binding (GO:0043565);;	K13424|3.2e-287|sly:101255501|K13424 WRKY transcription factor 33 | (RefSeq) SlWRKY33A; WRKY transcription factor 33A	MAPK signaling pathway - plant (ko04016);; Plant-pathogen interaction (ko04626)	--	--	WRKY DNA -binding domain	WRKY transcription factor WRKY24 OS=Oryza sativa subsp. japonica OX=39947 GN=WRKY24 PE=2 SV=1	K	Transcription	WRKY transcription factor 31 [Solanum lycopersicum]
gene11657	62	238	1.34137	5.61546	5.88854106711669e-12	2.13611853127613	up	[R]	General function prediction only	Molecular Function: chitinase activity (GO:0004568);; Biological Process: carbohydrate metabolic process (GO:0005975);; Biological Process: chitin catabolic process (GO:0006032);; Molecular Function: chitin binding (GO:0008061);; Biological Process: cell wall macromolecule catabolic process (GO:0016998);;	K01183|7.7e-168|sly:101256086|K01183 chitinase [EC:3.2.1.14] | (RefSeq) endochitinase EP3	Amino sugar and nucleotide sugar metabolism (ko00520)	[R]	General function prediction only	Chitinase class I	Endochitinase EP3 OS=Arabidopsis thaliana OX=3702 GN=EP3 PE=1 SV=1	S	Function unknown	endochitinase EP3 [Solanum lycopersicum]
gene4285	139	533	1.82209	7.61439	6.16859245968368e-16	2.13587614129944	up	--	--	Molecular Function: DNA-binding transcription factor activity (GO:0003700);; Cellular Component: nucleus (GO:0005634);; Molecular Function: sequence-specific DNA binding (GO:0043565);;	K13424|1.8e-21|jre:109006899|K13424 WRKY transcription factor 33 | (RefSeq) probable WRKY transcription factor 33	MAPK signaling pathway - plant (ko04016);; Plant-pathogen interaction (ko04626)	--	--	WRKY DNA -binding domain	WRKY transcription factor 6 OS=Arabidopsis thaliana OX=3702 GN=WRKY6 PE=1 SV=1	K	Transcription	WRKY transcription factor 6 [Solanum lycopersicum]
gene3206	19	73	0.234956	1.01439	5.21699112043366e-06	2.13198643918367	up	--	--	--	--	--	[TZ]	Signal transduction mechanisms;; Cytoskeleton	Protein DA1	Protein DA1-related 1 OS=Arabidopsis thaliana OX=3702 GN=DAR1 PE=1 SV=3	--	--	protein DA1-related 1-like [Solanum lycopersicum]
gene22427	279	1066	7.32284	30.5523	3.60820757127746e-18	2.13123344015535	up	[O]	Posttranslational modification, protein turnover, chaperones	Biological Process: response to acid chemical (GO:0001101);; Molecular Function: molecular_function (GO:0003674);; Molecular Function: catalytic activity (GO:0003824);; Molecular Function: glutathione transferase activity (GO:0004364);; Molecular Function: protein binding (GO:0005515);; Cellular Component: cellular_component (GO:0005575);; Cellular Component: intracellular (GO:0005622);; Cellular…	K00799|1.6e-123|sly:101265571|K00799 glutathione S-transferase [EC:2.5.1.18] | (RefSeq) probable glutathione S-transferase	Glutathione metabolism (ko00480)	[O]	Posttranslational modification, protein turnover, chaperones	Glutathione S-transferase, N-terminal domain	Probable glutathione S-transferase OS=Solanum tuberosum OX=4113 GN=PRP1 PE=2 SV=1	O	Posttranslational modification, protein turnover, chaperones	probable glutathione S-transferase [Solanum lycopersicum]
gene8386	21	80	0.517348	2.18628	2.18793029076397e-06	2.12045843901232	up	--	--	Molecular Function: DNA binding (GO:0003677);; Cellular Component: nucleus (GO:0005634);;	K09422|2.6e-146|sly:101245233|K09422 transcription factor MYB, plant | (RefSeq) R2R3MYB transcription factor 52	--	[K]	Transcription	Myb-like DNA-binding domain	Transcription factor MYB14 OS=Arabidopsis thaliana OX=3702 GN=MYB14 PE=2 SV=1	K	Transcription	R2R3MYB transcription factor 52 [Solanum lycopersicum]
gene12720	16	61	0.167395	0.72871	2.08763905698583e-05	2.11939163617801	up	--	--	Molecular Function: DNA-binding transcription factor activity (GO:0003700);; Cellular Component: nucleus (GO:0005634);; Molecular Function: sequence-specific DNA binding (GO:0043565);;	K18835|5.0e-19|sly:101256276|K18835 WRKY transcription factor 2 | (RefSeq) probable WRKY transcription factor 3	Plant-pathogen interaction (ko04626)	--	--	WRKY DNA -binding domain	WRKY transcription factor 72A OS=Solanum lycopersicum OX=4081 GN=WRKY72A PE=2 SV=1	K	Transcription	probable WRKY transcription factor 72 [Solanum lycopersicum]
gene3863	1174	4426	13.8033	56.6898	2.00197164008212e-20	2.11234079496358	up	--	--	Cellular Component: integral component of membrane (GO:0016021);;	K19476|1.9e-83|cic:CICLE_v10026997mg|K19476 vacuolar protein sorting-associated protein IST1 | (RefSeq) hypothetical protein	Endocytosis (ko04144)	[E]	Amino acid transport and metabolism	Transmembrane amino acid transporter protein	Lysine histidine transporter-like 8 OS=Arabidopsis thaliana OX=3702 GN=AATL1 PE=1 SV=1	E	Amino acid transport and metabolism	lysine histidine transporter-like 8 [Solanum lycopersicum]
gene26245	731	2746	11.745	46.7162	1.21464736006633e-19	2.10708183651154	up	--	--	Biological Process: lipid metabolic process (GO:0006629);;	K08238|3.8e-29|brp:103847104|K08238 xyloglucan 6-xylosyltransferase [EC:2.4.2.39] | (RefSeq) probable xyloglucan 6-xylosyltransferase 3	--	--	--	LURP-one-related	Protein LURP-one-related 15 OS=Arabidopsis thaliana OX=3702 GN=At5g01750 PE=1 SV=1	S	Function unknown	protein LURP-one-related 10 [Solanum lycopersicum]
gene19232	2188	8210	41.9444	171.464	1.30845450329728e-20	2.10559779933054	up	--	--	Cellular Component: cellular_component (GO:0005575);; Cellular Component: extracellular region (GO:0005576);; Cellular Component: cell wall (GO:0005618);; Cellular Component: intracellular (GO:0005622);; Cellular Component: obsolete cell (GO:0005623);; Cellular Component: cytoplasm (GO:0005737);; Cellular Component: vacuole (GO:0005773);; Cellular Component: vacuolar membrane (GO:0005774);; Cellu…	--	--	--	--	D-mannose binding lectin	Epidermis-specific secreted glycoprotein EP1 OS=Daucus carota OX=4039 GN=EP1 PE=1 SV=1	S	Function unknown	epidermis-specific secreted glycoprotein EP1 [Solanum lycopersicum]
gene18718	86	323	1.76893	7.28266	2.80995161130455e-13	2.10530271153648	up	--	--	--	--	--	--	--	--	Glycine-rich cell wall structural protein 1 OS=Petunia hybrida OX=4102 GN=GRP-1 PE=1 SV=1	S	Function unknown	glycine-rich cell wall structural protein 1-like [Solanum lycopersicum]
gene1811	20	75	0.251907	1.08075	4.51227678110173e-06	2.09742233721706	up	--	--	Cellular Component: early endosome (GO:0005769);; Cellular Component: plasma membrane (GO:0005886);; Molecular Function: magnesium ion transmembrane transporter activity (GO:0015095);; Cellular Component: integral component of membrane (GO:0016021);;	K22733|4.3e-192|sly:101262352|K22733 magnesium transporter | (RefSeq) probable magnesium transporter NIPA8	--	[S]	Function unknown	Magnesium transporter NIPA	Probable magnesium transporter NIPA8 OS=Arabidopsis thaliana OX=3702 GN=At3g26670 PE=2 SV=1	P	Inorganic ion transport and metabolism	probable magnesium transporter NIPA8 [Solanum lycopersicum]
gene1375	119	443	1.31515	5.34651	1.42630306010912e-14	2.09300189447156	up	[T]	Signal transduction mechanisms	Molecular Function: protein kinase activity (GO:0004672);; Molecular Function: ATP binding (GO:0005524);; Cellular Component: integral component of membrane (GO:0016021);;	K00924|4.6e-40|smo:SELMODRAFT_83623|K00924 kinase [EC:2.7.1.-] | (RefSeq) hypothetical protein	--	--	--	Protein kinase domain	Probable inactive receptor kinase At1g48480 OS=Arabidopsis thaliana OX=3702 GN=RKL1 PE=1 SV=1	P	Inorganic ion transport and metabolism	atypical receptor-like kinase 1 precursor [Solanum lycopersicum]
NewGene_2631	15	56	0.228256	1.01684	0.000133004319112486	2.08856802702119	up	--	--	--	--	--	--	--	--	UDP-glycosyltransferase 76E1 OS=Solanum lycopersicum OX=4081 GN=UGT76E1 PE=1 SV=1	--	--	PREDICTED: UDP-glucose iridoid glucosyltransferase-like [Solanum tuberosum]
gene19964	21	78	0.480968	1.99553	3.89833760901168e-06	2.08398632595701	up	--	--	Cellular Component: integral component of membrane (GO:0016021);;	--	--	--	--	Late embryogenesis abundant protein	--	S	Function unknown	uncharacterized protein LOC104648615 [Solanum lycopersicum]
gene28711	216	797	2.85974	12.3237	1.2308150014348e-16	2.08076329876818	up	[C]	Energy production and conversion	Biological Process: cytokinin metabolic process (GO:0009690);; Cellular Component: integral component of membrane (GO:0016021);; Molecular Function: cytokinin dehydrogenase activity (GO:0019139);; Molecular Function: FAD binding (GO:0071949);;	K00279|0.0e+00|sly:101055579|K00279 cytokinin dehydrogenase [EC:1.5.99.12] | (RefSeq) cytokinin dehydrogenase 3 isoform X1	Zeatin biosynthesis (ko00908)	[C]	Energy production and conversion	Cytokinin dehydrogenase 1, FAD and cytokinin binding	Cytokinin dehydrogenase 3 OS=Arabidopsis thaliana OX=3702 GN=CKX3 PE=1 SV=1	C	Energy production and conversion	cytokinin dehydrogenase 3 isoform X1 [Solanum lycopersicum]
gene11444	35	129	0.859063	3.54325	2.2920218613575e-08	2.07564696082581	up	--	--	--	--	--	--	--	Domain of unknown function (DUF4228)	--	S	Function unknown	uncharacterized protein LOC104646915 [Solanum lycopersicum]
gene18805	218	798	6.81801	27.2079	1.79600964308953e-16	2.06928341334342	up	--	--	Molecular Function: calcium ion binding (GO:0005509);;	K24345|1.9e-59|sly:101266533|K24345 calcium-binding protein KIC and related proteins | (RefSeq) calcium-binding protein KRP1	--	[ZD]	Cytoskeleton;; Cell cycle control, cell division, chromosome partitioning	EF-hand domain pair	Calcium-binding protein KRP1 OS=Arabidopsis thaliana OX=3702 GN=KRP1 PE=2 SV=1	--	--	calcium-binding protein KRP1 [Solanum lycopersicum]
gene28452	380	1382	4.03173	16.0384	9.64952479420447e-18	2.06019677810751	up	--	--	Molecular Function: DNA-binding transcription factor activity (GO:0003700);; Cellular Component: nucleus (GO:0005634);; Biological Process: regulation of transcription, DNA-templated (GO:0006355);; Molecular Function: sequence-specific DNA binding (GO:0043565);;	K14494|3.2e-59|pop:18099385|K14494 DELLA protein | (RefSeq) DELLA protein GAI	Plant hormone signal transduction (ko04075)	--	--	GRAS domain family	Chitin-inducible gibberellin-responsive protein 1 OS=Oryza sativa subsp. japonica OX=39947 GN=CIGR1 PE=2 SV=1	K	Transcription	Hop-interacting protein THI039 [Solanum lycopersicum]
gene25638	184	669	4.46149	17.6724	8.06011092469747e-16	2.05940061522015	up	--	--	Biological Process: positive regulation of DNA-binding transcription factor activity (GO:0051091);;	--	--	--	--	VQ motif	Sigma factor binding protein 1, chloroplastic OS=Arabidopsis thaliana OX=3702 GN=SIB1 PE=1 SV=1	S	Function unknown	uncharacterized protein LOC101268236 [Solanum lycopersicum]
gene23837	17	62	0.493797	1.9461	3.28607633049329e-05	2.05604614514068	up	--	--	Molecular Function: protein phosphatase inhibitor activity (GO:0004864);; Biological Process: defense response (GO:0006952);; Biological Process: response to biotic stimulus (GO:0009607);; Biological Process: abscisic acid-activated signaling pathway (GO:0009738);; Molecular Function: abscisic acid binding (GO:0010427);; Molecular Function: signaling receptor activity (GO:0038023);;	--	--	--	--	Pathogenesis-related protein Bet v 1 family	Pathogenesis-related protein STH-2 OS=Solanum tuberosum OX=4113 GN=STH-2 PE=2 SV=1	H	Coenzyme transport and metabolism	pathogenesis-related protein STH-2 [Solanum lycopersicum]
gene10701	490	1773	17.3506	68.4565	4.35209264784285e-18	2.05293635980245	up	--	--	Molecular Function: calcium ion binding (GO:0005509);;	K13448|4.2e-113|sly:101055516|K13448 calcium-binding protein CML | (RefSeq) Hop-interacting protein THI026	Plant-pathogen interaction (ko04626)	[T]	Signal transduction mechanisms	EF-hand domain pair	Probable calcium-binding protein CML35 OS=Arabidopsis thaliana OX=3702 GN=CML35 PE=2 SV=2	T	Signal transduction mechanisms	Hop-interacting protein THI026 [Solanum lycopersicum]
gene9322	307	1096	8.79963	34.3007	7.85290775432e-17	2.03335891413869	up	--	--	Molecular Function: electron transfer activity (GO:0009055);;	--	--	--	--	Plastocyanin-like domain	Cucumber peeling cupredoxin OS=Cucumis sativus OX=3659 PE=1 SV=3	S	Function unknown	cucumber peeling cupredoxin [Solanum lycopersicum]
gene3469	463	1652	5.6769	22.0577	1.22761896926471e-17	2.03271108004592	up	--	--	Molecular Function: UDP-glycosyltransferase activity (GO:0008194);;	K23260|1.1e-275|sly:544103|K23260 scopoletin glucosyltransferase [EC:2.4.1.128] | (RefSeq) twi1; scopoletin glucosyltransferase	Phenylpropanoid biosynthesis (ko00940)	[GC]	Carbohydrate transport and metabolism;; Energy production and conversion	UDP-glucoronosyl and UDP-glucosyl transferase	Scopoletin glucosyltransferase OS=Nicotiana tabacum OX=4097 GN=TOGT1 PE=1 SV=1	--	--	scopoletin glucosyltransferase [Solanum lycopersicum]
gene9937	62	221	1.1822	4.6037	1.10597596601851e-10	2.02925759446944	up	[O]	Posttranslational modification, protein turnover, chaperones	Molecular Function: metalloendopeptidase activity (GO:0004222);; Molecular Function: zinc ion binding (GO:0008270);; Biological Process: extracellular matrix organization (GO:0030198);; Biological Process: collagen catabolic process (GO:0030574);; Cellular Component: extracellular matrix (GO:0031012);;	K07761|1.0e-106|bna:106416425|K07761 metalloendoproteinase 5-MMP [EC:3.4.24.-] | (RefSeq) metalloendoproteinase 5-MMP-like	--	[OW]	Posttranslational modification, protein turnover, chaperones;; Extracellular structures	Matrixin	Metalloendoproteinase 3-MMP OS=Arabidopsis thaliana OX=3702 GN=3MMP PE=1 SV=1	O	Posttranslational modification, protein turnover, chaperones	matrix metalloproteinase 2 precursor [Solanum lycopersicum]
gene20761	53	188	0.775875	3.0346	8.81307417377904e-10	2.02182657670999	up	--	--	Molecular Function: protein binding (GO:0005515);;	--	--	[R]	General function prediction only	Ankyrin repeats (3 copies)	--	S	Function unknown	ankyrin repeat-containing protein ITN1-like [Solanum lycopersicum]
gene22182	33	117	0.321986	1.27373	1.31622518376341e-07	2.01947440929009	up	--	--	Cellular Component: integral component of membrane (GO:0016021);; Biological Process: recognition of pollen (GO:0048544);;	K13420|4.9e-19|mesc:110601988|K13420 LRR receptor-like serine/threonine-protein kinase FLS2 [EC:2.7.11.1] | (RefSeq) LRR receptor-like serine/threonine-protein kinase FLS2	MAPK signaling pathway - plant (ko04016);; Plant-pathogen interaction (ko04626)	--	--	D-mannose binding lectin	PAN domain-containing protein At5g03700 OS=Arabidopsis thaliana OX=3702 GN=At5g03700 PE=1 SV=1	S	Function unknown	PAN domain-containing protein At5g03700 [Solanum lycopersicum]
gene26413	22	78	0.572612	2.30461	7.79582970795054e-06	2.01728662314532	up	--	--	Cellular Component: integral component of membrane (GO:0016021);;	K19040|1.4e-116|sly:101260986|K19040 E3 ubiquitin-protein ligase ATL10/75/76/77/78 [EC:2.3.2.27] | (RefSeq) RING-H2 finger protein ATL78-like	--	[O]	Posttranslational modification, protein turnover, chaperones	Ring finger domain	RING-H2 finger protein ATL78 OS=Arabidopsis thaliana OX=3702 GN=ATL78 PE=2 SV=1	O	Posttranslational modification, protein turnover, chaperones	RING-H2 finger protein ATL78-like [Solanum lycopersicum]
gene18719	26	92	1.13346	4.44047	1.91429704958669e-06	2.0154509227884	up	--	--	--	--	--	--	--	--	Glycine-rich cell wall structural protein 1 OS=Petunia hybrida OX=4102 GN=GRP-1 PE=1 SV=1	S	Function unknown	glycine-rich cell wall structural protein 1-like [Solanum lycopersicum]
gene21524	162	570	4.78283	18.3595	1.33721015740029e-14	2.0119697780459	up	--	--	Molecular Function: DNA binding (GO:0003677);; Molecular Function: zinc ion binding (GO:0008270);;	--	--	[R]	General function prediction only	A20-like zinc finger	Zinc finger A20 and AN1 domain-containing stress-associated protein 1 OS=Arabidopsis thaliana OX=3702 GN=SAP1 PE=1 SV=1	S	Function unknown	zinc finger A20 and AN1 domain-containing stress-associated protein 1 [Solanum lycopersicum]
gene29712	193	677	2.47771	9.47801	4.22490633057424e-15	2.00770098908867	up	[QV]	Secondary metabolites biosynthesis, transport and catabolism;; Defense mechanisms	Molecular Function: monooxygenase activity (GO:0004497);; Molecular Function: iron ion binding (GO:0005506);; Molecular Function: oxidoreductase activity, acting on paired donors, with incorporation or reduction of molecular oxygen (GO:0016705);; Molecular Function: heme binding (GO:0020037);;	K20562|3.4e-182|sot:102596960|K20562 biphenyl-4-hydroxylase | (RefSeq) cytochrome P450 CYP736A12-like	--	[Q]	Secondary metabolites biosynthesis, transport and catabolism	Cytochrome P450	Cytochrome P450 71AU50 OS=Prunus mume OX=102107 GN=CYP71AU50 PE=2 SV=1	Q	Secondary metabolites biosynthesis, transport and catabolism	cytochrome P450 CYP736A12-like [Solanum lycopersicum]
gene6770	48	168	1.05383	4.07963	3.26646368498535e-09	2.00224170170126	up	[R]	General function prediction only	Molecular Function: O-methyltransferase activity (GO:0008171);;	K00588|5.6e-138|sly:101265690|K00588 caffeoyl-CoA O-methyltransferase [EC:2.1.1.104] | (RefSeq) caffeoyl-CoA O-methyltransferase	Phenylpropanoid biosynthesis (ko00940);; Flavonoid biosynthesis (ko00941);; Stilbenoid, diarylheptanoid and gingerol biosynthesis (ko00945)	[Q]	Secondary metabolites biosynthesis, transport and catabolism	O-methyltransferase	Caffeoyl-CoA O-methyltransferase OS=Solanum tuberosum OX=4113 GN=CCOAOMT PE=2 SV=1	Q	Secondary metabolites biosynthesis, transport and catabolism	caffeoyl-CoA O-methyltransferase [Solanum lycopersicum]
gene28751	0	791	0	18.1469	1.27533517321307e-79	12.7300847415514	up	--	--	Molecular Function: DNA binding (GO:0003677);; Molecular Function: DNA-binding transcription factor activity (GO:0003700);; Cellular Component: nucleus (GO:0005634);;	K09286|6.1e-23|cpap:110811022|K09286 EREBP-like factor | (RefSeq) ethylene-responsive transcription factor ERF023	--	--	--	AP2 domain	Ethylene-responsive transcription factor ERF017 OS=Arabidopsis thaliana OX=3702 GN=ERF017 PE=2 SV=1	K	Transcription	ethylene-responsive transcription factor ERF017 [Solanum lycopersicum]
gene30614	0	144	0	2.396	5.43994922502102e-29	10.2734296104098	up	[I]	Lipid transport and metabolism	Biological Process: lipid metabolic process (GO:0006629);; Cellular Component: integral component of membrane (GO:0016021);; Molecular Function: oxidoreductase activity, acting on paired donors, with oxidation of a pair of donors resulting in the reduction of molecular oxygen to two molecules of water (GO:0016717);;	K10256|1.5e-185|cann:107849596|K10256 omega-6 fatty acid desaturase / acyl-lipid omega-6 desaturase (Delta-12 desaturase) [EC:1.14.19.6 1.14.19.22] | (RefSeq) delta(12)-acyl-lipid-desaturase-like	Biosynthesis of unsaturated fatty acids (ko01040);; Fatty acid metabolism (ko01212)	--	--	Fatty acid desaturase	Delta(12)-fatty-acid desaturase FAD2 OS=Vernicia fordii OX=73154 GN=FAD2 PE=1 SV=1	I	Lipid transport and metabolism	delta(12)-fatty-acid desaturase FAD2 isoform X2 [Solanum lycopersicum]
gene18712	0	131	0	2.56895	4.13438716146088e-27	10.1370432799667	up	--	--	--	K15803|3.0e-14|sly:101258081|K15803 (-)-germacrene D synthase [EC:4.2.3.75] | (RefSeq) (-)-germacrene D synthase	Sesquiterpenoid and triterpenoid biosynthesis (ko00909)	--	--	--	--	--	--	(-)-germacrene D synthase [Solanum lycopersicum]
gene218	0	126	0	2.04355	3.15655933755356e-26	10.0809510427146	up	--	--	Molecular Function: ubiquitin-protein transferase activity (GO:0004842);;	K10260|1.1e-13|cre:CHLREDRAFT_205525|K10260 F-box and WD-40 domain protein 7 | (RefSeq) predicted protein	Ubiquitin mediated proteolysis (ko04120)	--	--	U-box domain	E3 ubiquitin-protein ligase PUB22 OS=Arabidopsis thaliana OX=3702 GN=PUB22 PE=1 SV=1	H	Coenzyme transport and metabolism	LOW QUALITY PROTEIN: E3 ubiquitin-protein ligase PUB22-like [Solanum lycopersicum]
gene21676	470	1625	5.26282	19.8458	6.07515695855363e-17	1.98729643406183	up	--	--	Biological Process: protein homooligomerization (GO:0051260);;	--	--	[R]	General function prediction only	BTB/POZ domain	BTB/POZ domain-containing protein At5g41330 OS=Arabidopsis thaliana OX=3702 GN=At5g41330 PE=2 SV=1	S	Function unknown	BTB/POZ domain-containing protein At5g41330-like [Solanum lycopersicum]
gene19640	19	66	0.127498	0.485921	4.15383061739427e-05	1.98679965727487	up	[M]	Cell wall/membrane/envelope biogenesis	Molecular Function: protein kinase activity (GO:0004672);; Molecular Function: ATP binding (GO:0005524);; Cellular Component: integral component of membrane (GO:0016021);;	K13416|6.2e-69|lsv:111899016|K13416 brassinosteroid insensitive 1-associated receptor kinase 1 [EC:2.7.10.1 2.7.11.1] | (RefSeq) BRASSINOSTEROID INSENSITIVE 1-associated receptor kinase 1-like isoform X1	MAPK signaling pathway - plant (ko04016);; Plant hormone signal transduction (ko04075);; Plant-pathogen interaction (ko04626)	--	--	Protein tyrosine and serine/threonine kinase	Probable LRR receptor-like serine/threonine-protein kinase At1g56140 OS=Arabidopsis thaliana OX=3702 GN=At1g56140 PE=2 SV=2	T	Signal transduction mechanisms	probable LRR receptor-like serine/threonine-protein kinase At1g56140 isoform X1 [Solanum lycopersicum]
gene24136	87	298	1.70164	6.37529	1.2447466979721e-11	1.97247146471486	up	--	--	Biological Process: response to acid chemical (GO:0001101);; Biological Process: response to stress (GO:0006950);; Biological Process: response to osmotic stress (GO:0006970);; Biological Process: biological_process (GO:0008150);; Biological Process: response to external stimulus (GO:0009605);; Biological Process: response to biotic stimulus (GO:0009607);; Biological Process: response to wounding…	--	--	--	--	--	F-box protein At1g61340 OS=Arabidopsis thaliana OX=3702 GN=At1g61340 PE=2 SV=1	S	Function unknown	F-box protein SKIP27 [Solanum lycopersicum]
gene30256	185	629	1.7152	6.372	2.31672962685802e-14	1.9626565389917	up	--	--	Cellular Component: integral component of membrane (GO:0016021);; Molecular Function: ADP binding (GO:0043531);;	K01728|1.2e-23|zju:107419134|K01728 pectate lyase [EC:4.2.2.2] | (RefSeq) pectate lyase 1-like	Pentose and glucuronate interconversions (ko00040)	--	--	Domain of unknown function (DUF4220)	--	S	Function unknown	uncharacterized protein LOC101249163 [Solanum lycopersicum]
gene3052	437	1483	5.57707	20.7241	2.43678833295055e-16	1.96038173885607	up	[R]	General function prediction only	Cellular Component: integral component of membrane (GO:0016021);;	K13696|8.7e-257|sly:101244716|K13696 abhydrolase domain-containing protein 1/3 | (RefSeq) phospholipase ABHD3 isoform X2	--	[R]	General function prediction only	Serine aminopeptidase, S33	Embryogenesis-associated protein EMB8 OS=Picea glauca OX=3330 GN=EMB8 PE=2 SV=1	S	Function unknown	phospholipase ABHD3 isoform X1 [Solanum lycopersicum]
gene8932	160	541	2.77802	10.2634	9.7034820659984e-14	1.95455930013008	up	--	--	--	--	--	--	--	Protein of unknown function (DUF1645)	--	S	Function unknown	uncharacterized protein LOC101256758 [Solanum lycopersicum]
gene20554	205	692	2.92411	10.7885	1.80435302566048e-14	1.95234715529049	up	--	--	Cellular Component: integral component of membrane (GO:0016021);;	K21435|6.7e-23|var:108322980|K21435 ankyrin repeat domain-containing protein 6 | (RefSeq) ankyrin repeat-containing protein At3g12360-like	--	[R]	General function prediction only	Ankyrin repeats (3 copies)	--	S	Function unknown	ankyrin repeat-containing protein At5g02620 [Solanum lycopersicum]
gene26023	18	61	0.553568	2.03224	8.81913430464256e-05	1.95079426548393	up	--	--	Biological Process: response to auxin (GO:0009733);;	K14488|3.8e-69|sly:101257321|K14488 SAUR family protein | (RefSeq) auxin-responsive protein SAUR71-like	Plant hormone signal transduction (ko04075)	--	--	Auxin responsive protein	Auxin-responsive protein SAUR50 OS=Arabidopsis thaliana OX=3702 GN=SAUR50 PE=1 SV=1	S	Function unknown	auxin-responsive protein SAUR71-like [Solanum lycopersicum]
gene1790	18	61	0.284294	1.04649	8.81913430464256e-05	1.95079426548393	up	--	--	--	K00799|5.7e-28|spen:107032464|K00799 glutathione S-transferase [EC:2.5.1.18] | (RefSeq) glutathione transferase GST 23-like isoform X2	Glutathione metabolism (ko00480)	--	--	C1 domain	--	S	Function unknown	uncharacterized protein LOC101250152 [Solanum lycopersicum]
gene19717	47	158	0.510839	1.89131	1.65124154885945e-08	1.94405674648527	up	[QV]	Secondary metabolites biosynthesis, transport and catabolism;; Defense mechanisms	Molecular Function: monooxygenase activity (GO:0004497);; Molecular Function: iron ion binding (GO:0005506);; Molecular Function: oxidoreductase activity, acting on paired donors, with incorporation or reduction of molecular oxygen (GO:0016705);; Molecular Function: heme binding (GO:0020037);;	K09843|8.3e-271|sly:101249565|K09843 (+)-abscisic acid 8'-hydroxylase [EC:1.14.14.137] | (RefSeq) abscisic acid 8'-hydroxylase 1	Carotenoid biosynthesis (ko00906)	[QI]	Secondary metabolites biosynthesis, transport and catabolism;; Lipid transport and metabolism	Cytochrome P450	Abscisic acid 8'-hydroxylase CYP707A2 OS=Solanum lycopersicum OX=4081 GN=CYP707A2 PE=2 SV=1	Q	Secondary metabolites biosynthesis, transport and catabolism	abscisic acid 8'-hydroxylase CYP707A2 [Solanum lycopersicum]
gene6768	140	469	2.48608	9.11048	3.90883196503056e-13	1.94103947779282	up	[R]	General function prediction only	Molecular Function: O-methyltransferase activity (GO:0008171);;	K00588|2.8e-137|sly:101265977|K00588 caffeoyl-CoA O-methyltransferase [EC:2.1.1.104] | (RefSeq) caffeoyl-CoA O-methyltransferase	Phenylpropanoid biosynthesis (ko00940);; Flavonoid biosynthesis (ko00941);; Stilbenoid, diarylheptanoid and gingerol biosynthesis (ko00945)	[Q]	Secondary metabolites biosynthesis, transport and catabolism	O-methyltransferase	Caffeoyl-CoA O-methyltransferase OS=Solanum tuberosum OX=4113 GN=CCOAOMT PE=2 SV=1	Q	Secondary metabolites biosynthesis, transport and catabolism	caffeoyl-CoA O-methyltransferase [Solanum lycopersicum]
gene16141	11	37	0.226118	0.872022	0.00472969102767085	1.93503932323352	up	--	--	Molecular Function: DNA binding (GO:0003677);; Molecular Function: DNA-binding transcription factor activity (GO:0003700);; Cellular Component: nucleus (GO:0005634);;	K09286|4.0e-20|bna:106427325|K09286 EREBP-like factor | (RefSeq) ethylene-responsive transcription factor ERF057	--	--	--	AP2 domain	Ethylene-responsive transcription factor ERF003 OS=Arabidopsis thaliana OX=3702 GN=ERF003 PE=1 SV=1	K	Transcription	ethylene response factor H.1 [Solanum lycopersicum]
gene21378	32	107	0.597514	2.22212	7.71006038054351e-07	1.93492312120261	up	--	--	--	--	--	--	--	--	--	S	Function unknown	putative RING-H2 finger protein ATL21A [Solanum lycopersicum]
gene23835	718	2386	19.4989	70.579	1.39180697179171e-16	1.93023627424192	up	--	--	Molecular Function: protein phosphatase inhibitor activity (GO:0004864);; Cellular Component: nucleus (GO:0005634);; Cellular Component: cytoplasm (GO:0005737);; Biological Process: defense response (GO:0006952);; Biological Process: response to biotic stimulus (GO:0009607);; Biological Process: abscisic acid-activated signaling pathway (GO:0009738);; Molecular Function: abscisic acid binding (GO…	--	--	--	--	Pathogenesis-related protein Bet v 1 family	Pathogenesis-related protein STH-2 OS=Solanum tuberosum OX=4113 GN=STH-2 PE=2 SV=1	H	Coenzyme transport and metabolism	pathogenesis-related protein STH-2-like [Solanum lycopersicum]
gene25287	18	60	0.247748	0.938122	0.000117575803123106	1.92699333364625	up	--	--	Molecular Function: methyltransferase activity (GO:0008168);; Cellular Component: integral component of membrane (GO:0016021);;	--	--	--	--	Putative S-adenosyl-L-methionine-dependent methyltransferase	--	S	Function unknown	probable methyltransferase PMT19 [Solanum lycopersicum]
gene10804	297	978	4.62242	16.6259	6.89234700990655e-15	1.91679057836249	up	[HC]	Coenzyme transport and metabolism;; Energy production and conversion	Molecular Function: FAD binding (GO:0071949);;	--	--	[CR]	Energy production and conversion;; General function prediction only	FAD binding domain	Monooxygenase 1 OS=Arabidopsis thaliana OX=3702 GN=MO1 PE=2 SV=1	C	Energy production and conversion	monooxygenase 1 [Solanum lycopersicum]
gene26182	27	89	0.229368	0.837228	9.87541768658249e-06	1.91350918813902	up	[T]	Signal transduction mechanisms	Molecular Function: protein kinase activity (GO:0004672);; Molecular Function: ATP binding (GO:0005524);; Cellular Component: plasma membrane (GO:0005886);; Cellular Component: integral component of membrane (GO:0016021);; Molecular Function: carbohydrate binding (GO:0030246);;	K01176|3.2e-69|sbi:8065370|K01176 alpha-amylase [EC:3.2.1.1] | (RefSeq) alpha-amylase isozyme 2A	Starch and sucrose metabolism (ko00500)	--	--	Legume lectin domain	L-type lectin-domain containing receptor kinase S.4 OS=Arabidopsis thaliana OX=3702 GN=LECRKS4 PE=2 SV=1	T	Signal transduction mechanisms	LOW QUALITY PROTEIN: L-type lectin-domain containing receptor kinase S.4-like [Solanum lycopersicum]
gene17585	596	1937	7.06435	25.0307	7.59118834086877e-16	1.89809909526383	up	[E]	Amino acid transport and metabolism	Molecular Function: prephenate dehydrogenase (NADP+) activity (GO:0004665);; Biological Process: tyrosine biosynthetic process (GO:0006571);; Molecular Function: prephenate dehydrogenase (NAD+) activity (GO:0008977);; Cellular Component: chloroplast (GO:0009507);;	K15227|5.0e-210|sly:101259263|K15227 arogenate dehydrogenase (NADP+), plant [EC:1.3.1.78] | (RefSeq) arogenate dehydrogenase 2, chloroplastic	Phenylalanine, tyrosine and tryptophan biosynthesis (ko00400);; Biosynthesis of amino acids (ko01230)	[E]	Amino acid transport and metabolism	Prephenate dehydrogenase	Arogenate dehydrogenase 2, chloroplastic OS=Arabidopsis thaliana OX=3702 GN=TYRAAT2 PE=1 SV=1	E	Amino acid transport and metabolism	arogenate dehydrogenase 2, chloroplastic [Solanum lycopersicum]
gene25571	27	88	0.414003	1.483	1.27529103936525e-05	1.89722879652021	up	--	--	Cellular Component: integral component of membrane (GO:0016021);;	K01988|4.6e-241|sly:101250644|K01988 lactosylceramide 4-alpha-galactosyltransferase [EC:2.4.1.228] | (RefSeq) lactosylceramide 4-alpha-galactosyltransferase	Glycosphingolipid biosynthesis - lacto and neolacto series (ko00601);; Glycosphingolipid biosynthesis - globo and isoglobo series (ko00603)	[G]	Carbohydrate transport and metabolism	Alpha 1,4-glycosyltransferase conserved region	Uncharacterized protein At4g19900 OS=Arabidopsis thaliana OX=3702 GN=At4g19900 PE=2 SV=1	G	Carbohydrate transport and metabolism	lactosylceramide 4-alpha-galactosyltransferase [Solanum lycopersicum]
gene21652	11	36	0.173889	0.658688	0.00649662821834081	1.89563667484415	up	--	--	--	--	--	--	--	--	--	--	--	uncharacterized protein LOC112941989 [Solanum lycopersicum]
gene14490	53	172	0.437062	1.54979	1.92009794378483e-08	1.89358554699248	up	--	--	Cellular Component: exocyst (GO:0000145);; Biological Process: exocytosis (GO:0006887);; Biological Process: protein transport (GO:0015031);;	K07195|0.0e+00|sly:101265644|K07195 exocyst complex component 7 | (RefSeq) exocyst complex component EXO70H1	--	[U]	Intracellular trafficking, secretion, and vesicular transport	Exo70 exocyst complex subunit	Exocyst complex component EXO70H1 OS=Arabidopsis thaliana OX=3702 GN=EXO70H1 PE=1 SV=1	U	Intracellular trafficking, secretion, and vesicular transport	exocyst complex component EXO70H1 [Solanum lycopersicum]
gene5504	112	363	1.18838	4.2211	1.2049918622019e-11	1.89311004845393	up	--		Molecular Function: protein serine/threonine kinase activity (GO:0004674);; Molecular Function: ATP binding (GO:0005524);; Cellular Component: integral component of membrane (GO:0016021);; Molecular Function: polysaccharide binding (GO:0030247);; Biological Process: recognition of pollen (GO:0048544);;	K03283|7.4e-52|qsu:112017276|K03283 heat shock 70kDa protein 1/2/6/8 | (RefSeq) heat shock cognate 70 kDa protein 2-like	Spliceosome (ko03040);; Protein processing in endoplasmic reticulum (ko04141);; Endocytosis (ko04144)	--	--	Protein kinase domain	Rust resistance kinase Lr10 OS=Triticum aestivum OX=4565 GN=LRK10 PE=2 SV=1	T	Signal transduction mechanisms	rust resistance kinase Lr10 isoform X1 [Solanum lycopersicum]
gene1904	720	2330	6.00287	21.1637	5.79495455332711e-16	1.8919615609694	up	[O]	Posttranslational modification, protein turnover, chaperones	Molecular Function: serine-type endopeptidase activity (GO:0004252);;	K15333|6.3e-82|nsy:104224633|K15333 tRNA guanosine-2'-O-methyltransferase [EC:2.1.1.34] | (RefSeq) uncharacterized protein LOC104224633	--	--	--	Subtilase family	Subtilisin-like protease SBT3 OS=Solanum lycopersicum OX=4081 GN=sbt3 PE=1 SV=1	O	Posttranslational modification, protein turnover, chaperones	subtilisin-like protease SBT1.9 [Solanum lycopersicum]
NewGene_1785	42	136	0.251072	0.899858	1.20599560564483e-07	1.88969552722845	up	--	--	--	--	--	--	--	--	--	S	Function unknown	hypothetical protein EJD97_005678 [Solanum chilense]
gene1590	12	39	0.246659	0.870426	0.00485441946220629	1.88666812753836	up	[G]	Carbohydrate transport and metabolism	Molecular Function: channel activity (GO:0015267);; Cellular Component: integral component of membrane (GO:0016021);;	K09874|4.9e-157|sly:101244806|K09874 aquaporin NIP | (RefSeq) probable aquaporin NIP7-1	--	[G]	Carbohydrate transport and metabolism	Major intrinsic protein	Probable aquaporin NIP7-1 OS=Arabidopsis thaliana OX=3702 GN=NIP7-1 PE=2 SV=2	P	Inorganic ion transport and metabolism	probable aquaporin NIP7-1 [Solanum lycopersicum]
gene22400	177	570	1.59055	5.5904	4.74474853557699e-13	1.88431494962257	up	[T]	Signal transduction mechanisms	Molecular Function: protein serine/threonine kinase activity (GO:0004674);; Molecular Function: ATP binding (GO:0005524);; Cellular Component: integral component of membrane (GO:0016021);; Biological Process: recognition of pollen (GO:0048544);;	K13420|1.8e-60|mesc:110601988|K13420 LRR receptor-like serine/threonine-protein kinase FLS2 [EC:2.7.11.1] | (RefSeq) LRR receptor-like serine/threonine-protein kinase FLS2	MAPK signaling pathway - plant (ko04016);; Plant-pathogen interaction (ko04626)	--	--	Protein kinase domain	Putative receptor protein kinase ZmPK1 OS=Zea mays OX=4577 GN=PK1 PE=2 SV=2	T	Signal transduction mechanisms	putative receptor protein kinase ZmPK1 [Solanum lycopersicum]
gene18919	152	489	1.71085	5.99376	1.69001699897057e-12	1.88273543574147	up	--	--	Molecular Function: DNA binding (GO:0003677);; Molecular Function: DNA-binding transcription factor activity (GO:0003700);; Cellular Component: nucleus (GO:0005634);;	K09286|1.2e-222|sly:101264838|K09286 EREBP-like factor | (RefSeq) ethylene-responsive transcription factor ERF054	--	--	--	AP2 domain	Ethylene-responsive transcription factor ERF054 OS=Arabidopsis thaliana OX=3702 GN=ERF054 PE=2 SV=1	K	Transcription	ethylene-responsive transcription factor ERF054 [Solanum lycopersicum]
gene6114	87	280	0.931983	3.28654	1.75640571122018e-10	1.88262218555496	up	--		Molecular Function: protein kinase activity (GO:0004672);; Molecular Function: ATP binding (GO:0005524);; Cellular Component: integral component of membrane (GO:0016021);; Molecular Function: polysaccharide binding (GO:0030247);;	K13416|7.0e-50|boe:106306477|K13416 brassinosteroid insensitive 1-associated receptor kinase 1 [EC:2.7.10.1 2.7.11.1] | (RefSeq) BRASSINOSTEROID INSENSITIVE 1-associated receptor kinase 1-like isoform X1	MAPK signaling pathway - plant (ko04016);; Plant hormone signal transduction (ko04075);; Plant-pathogen interaction (ko04626)	[T]	Signal transduction mechanisms	Protein kinase domain	LEAF RUST 10 DISEASE-RESISTANCE LOCUS RECEPTOR-LIKE PROTEIN KINASE-like 2.1 OS=Arabidopsis thaliana OX=3702 GN=LRK10L-2.1 PE=3 SV=1	T	Signal transduction mechanisms	LEAF RUST 10 DISEASE-RESISTANCE LOCUS RECEPTOR-LIKE PROTEIN KINASE-like 2.1 isoform X1 [Solanum lycopersicum]
gene20399	57	183	0.85106	2.97665	9.25661212332097e-09	1.8782469123104	up	--	--	--	K10406|6.6e-28|cam:101493596|K10406 kinesin family member C2/C3 | (RefSeq) kinesin KP1-like	--	--	--	Plant protein of unknown function (DUF868)	--	S	Function unknown	uncharacterized protein LOC101262938 [Solanum lycopersicum]
gene7199	1581	5036	36.9297	128.145	2.4377352531047e-16	1.86924831792471	up	--	--	Biological Process: metal ion transport (GO:0030001);; Molecular Function: metal ion binding (GO:0046872);;	K11883|1.2e-06|nau:109216591|K11883 RNA-binding protein NOB1 | (RefSeq) RNA-binding protein NOB1 isoform X1	Ribosome biogenesis in eukaryotes (ko03008)	[P]	Inorganic ion transport and metabolism	Heavy-metal-associated domain	Heavy metal-associated isoprenylated plant protein 39 OS=Arabidopsis thaliana OX=3702 GN=HIPP39 PE=2 SV=1	P	Inorganic ion transport and metabolism	heavy metal-associated isoprenylated plant protein 39 [Solanum lycopersicum]
gene12968	996	3170	14.7656	51.2148	4.70158019761557e-16	1.8680206545427	up	--	--	Molecular Function: DNA binding (GO:0003677);; Molecular Function: DNA-binding transcription factor activity (GO:0003700);; Cellular Component: nucleus (GO:0005634);;	K09287|6.2e-211|sly:101264719|K09287 RAV-like factor | (RefSeq) SlRAV2; transcription factor RELATED TO ABI3/VP1 2	--	--	--	B3 DNA binding domain	AP2/ERF and B3 domain-containing transcription factor RAV1 OS=Arabidopsis thaliana OX=3702 GN=RAV1 PE=1 SV=1	K	Transcription	transcription factor RELATED TO ABI3/VP1 2 [Solanum lycopersicum]
gene19784	1900	6041	35.3243	122.358	2.27897927482358e-16	1.86661028202284	up	--	--	Molecular Function: DNA-binding transcription factor activity (GO:0003700);; Cellular Component: nucleus (GO:0005634);; Molecular Function: sequence-specific DNA binding (GO:0043565);;	K13425|9.3e-27|han:110922953|K13425 WRKY transcription factor 22 | (RefSeq) WRKY transcription factor 22-like	MAPK signaling pathway - plant (ko04016);; Plant-pathogen interaction (ko04626)	--	--	WRKY DNA -binding domain	Probable WRKY transcription factor 11 OS=Arabidopsis thaliana OX=3702 GN=WRKY11 PE=2 SV=2	K	Transcription	WRKY transcription factor IId-1 [Solanum lycopersicum]
gene7241	102	324	1.96671	6.82151	7.1898486662375e-11	1.86395112202731	up	--	--	Molecular Function: peroxidase activity (GO:0004601);; Cellular Component: extracellular region (GO:0005576);; Biological Process: response to oxidative stress (GO:0006979);; Molecular Function: heme binding (GO:0020037);; Biological Process: hydrogen peroxide catabolic process (GO:0042744);; Molecular Function: metal ion binding (GO:0046872);;	K00430|2.5e-178|sly:101258529|K00430 peroxidase [EC:1.11.1.7] | (RefSeq) peroxidase P7-like	Phenylpropanoid biosynthesis (ko00940)	--	--	Peroxidase	Peroxidase 52 OS=Arabidopsis thaliana OX=3702 GN=PER52 PE=2 SV=1	Q	Secondary metabolites biosynthesis, transport and catabolism	peroxidase P7-like [Solanum lycopersicum]
gene29510	66	209	0.833341	2.89432	4.66811401884989e-09	1.85874793936065	up	--	--	Molecular Function: calmodulin binding (GO:0005516);;	--	--	--	--	Calmodulin binding protein-like	Protein SAR DEFICIENT 1 OS=Arabidopsis thaliana OX=3702 GN=SARD1 PE=1 SV=1	S	Function unknown	protein SAR DEFICIENT 1-like [Solanum lycopersicum]
gene25389	24	76	0.771637	2.68222	4.75580610884386e-05	1.85506327558396	up	--	--	Cellular Component: apoplast (GO:0048046);;	K01870|2.6e-34|csat:104723377|K01870 isoleucyl-tRNA synthetase [EC:6.1.1.5] | (RefSeq) isoleucine--tRNA ligase, chloroplastic/mitochondrial-like	Aminoacyl-tRNA biosynthesis (ko00970)	--	--	Dirigent-like protein	Dirigent protein 20 OS=Arabidopsis thaliana OX=3702 GN=DIR20 PE=2 SV=1	S	Function unknown	dirigent protein 22 [Solanum lycopersicum]
gene9868	248	782	2.69847	9.28552	1.46820162132776e-13	1.85416245487082	up	[QV]	Secondary metabolites biosynthesis, transport and catabolism;; Defense mechanisms	Molecular Function: iron ion binding (GO:0005506);; Cellular Component: integral component of membrane (GO:0016021);; Molecular Function: oxidoreductase activity, acting on paired donors, with incorporation or reduction of molecular oxygen (GO:0016705);; Molecular Function: heme binding (GO:0020037);;	K20623|2.0e-299|sly:101252373|K20623 typhasterol/6-deoxotyphasterol 2alpha-hydroxylase | (RefSeq) cytochrome P450 71A1	Brassinosteroid biosynthesis (ko00905)	[Q]	Secondary metabolites biosynthesis, transport and catabolism	Cytochrome P450	Trimethyltridecatetraene synthase OS=Zea mays OX=4577 GN=CYP92C6 PE=1 SV=1	Q	Secondary metabolites biosynthesis, transport and catabolism	cytochrome P450 71A1 [Solanum lycopersicum]
gene22431	79	249	2.37861	8.22817	1.10492790085178e-09	1.85235458817249	up	[O]	Posttranslational modification, protein turnover, chaperones	Molecular Function: glutathione transferase activity (GO:0004364);; Cellular Component: cytoplasm (GO:0005737);; Biological Process: glutathione metabolic process (GO:0006749);;	K00799|5.8e-126|sly:543814|K00799 glutathione S-transferase [EC:2.5.1.18] | (RefSeq) uncharacterized LOC543814	Glutathione metabolism (ko00480)	[O]	Posttranslational modification, protein turnover, chaperones	Glutathione S-transferase, N-terminal domain	Probable glutathione S-transferase OS=Nicotiana tabacum OX=4097 PE=2 SV=1	O	Posttranslational modification, protein turnover, chaperones	glutation-S-transferase [Solanum lycopersicum]
gene14360	235	738	1.22881	4.21718	2.48086764134763e-13	1.84826387608666	up	[T]	Signal transduction mechanisms	Molecular Function: ATP binding (GO:0005524);; Cellular Component: integral component of membrane (GO:0016021);; Molecular Function: ATPase activity (GO:0016887);;	K08712|2.1e-144|gsl:Gasu_29800|K08712 ATP-binding cassette, subfamily G (WHITE), member 2, SNQ2 | (RefSeq) ABC transporter, ATP-binding protein	ABC transporters (ko02010)	[Q]	Secondary metabolites biosynthesis, transport and catabolism	ABC-2 type transporter	Pleiotropic drug resistance protein 1 OS=Nicotiana tabacum OX=4097 GN=PDR1 PE=2 SV=1	Q	Secondary metabolites biosynthesis, transport and catabolism	pleiotropic drug resistance protein 1-like [Solanum lycopersicum]
gene5209	49	154	0.288275	0.989206	9.46088690507323e-08	1.84713601218012	up	[T]	Signal transduction mechanisms	Molecular Function: protein serine/threonine kinase activity (GO:0004674);; Molecular Function: ATP binding (GO:0005524);; Biological Process: fucose metabolic process (GO:0006004);; Cellular Component: integral component of membrane (GO:0016021);; Molecular Function: transferase activity, transferring glycosyl groups (GO:0016757);;	K13420|1.6e-286|sot:102586527|K13420 LRR receptor-like serine/threonine-protein kinase FLS2 [EC:2.7.11.1] | (RefSeq) probable LRR receptor-like serine/threonine-protein kinase At3g47570	MAPK signaling pathway - plant (ko04016);; Plant-pathogen interaction (ko04626)	--	--	Leucine rich repeat	Probable LRR receptor-like serine/threonine-protein kinase At3g47570 OS=Arabidopsis thaliana OX=3702 GN=At3g47570 PE=2 SV=1	T	Signal transduction mechanisms	probable LRR receptor-like serine/threonine-protein kinase At3g47570 [Solanum lycopersicum]
gene11956	276	864	2.27855	7.78689	1.19872557307057e-13	1.84375541012733	up	[T]	Signal transduction mechanisms	Molecular Function: protein serine/threonine kinase activity (GO:0004674);; Molecular Function: ATP binding (GO:0005524);; Cellular Component: integral component of membrane (GO:0016021);; Biological Process: recognition of pollen (GO:0048544);;	K24104|4.9e-77|thj:104799061|K24104 GPN-loop GTPase | (RefSeq) LOW QUALITY PROTEIN: uncharacterized protein LOC104799061	--	--	--	Protein tyrosine and serine/threonine kinase	G-type lectin S-receptor-like serine/threonine-protein kinase At4g27290 OS=Arabidopsis thaliana OX=3702 GN=At4g27290 PE=3 SV=4	T	Signal transduction mechanisms	G-type lectin S-receptor-like serine/threonine-protein kinase At4g27290 [Solanum lycopersicum]
gene20309	177	551	5.52011	18.7697	2.39432376885807e-12	1.8354155096281	up	--	--	Biological Process: defense response (GO:0006952);;	--	--	--	--	Pathogenesis-related protein Bet v 1 family	Major latex protein 15 OS=Papaver somniferum OX=3469 GN=MLP15 PE=2 SV=2	S	Function unknown	kirola-like [Solanum lycopersicum]
gene18999	16	50	0.861327	3.08249	0.00158675373215605	1.83311506483604	up	--	--	--	K08486|2.4e-21|psom:113306450|K08486 syntaxin 1B/2/3 | (RefSeq) uncharacterized protein LOC113306450	SNARE interactions in vesicular transport (ko04130)	--	--	Agenet domain	Protein AGENET DOMAIN (AGD)-CONTAINING P1 OS=Arabidopsis thaliana OX=3702 GN=AGDP1 PE=1 SV=1	S	Function unknown	DUF724 domain-containing protein 2-like [Solanum lycopersicum]
gene29880	19	59	0.259153	0.900962	0.000303802531562035	1.82535000500568	up	--		Molecular Function: protein kinase activity (GO:0004672);; Molecular Function: ATP binding (GO:0005524);;	K00924|7.5e-98|ath:AT3G55450|K00924 kinase [EC:2.7.1.-] | (RefSeq) PBL1; PBS1-like 1	--	[T]	Signal transduction mechanisms	Protein tyrosine and serine/threonine kinase	Serine/threonine-protein kinase RIPK OS=Arabidopsis thaliana OX=3702 GN=RIPK PE=1 SV=1	T	Signal transduction mechanisms	serine/threonine-protein kinase RIPK-like [Solanum lycopersicum]
gene8057	42	130	0.361419	1.22172	5.17961601789385e-07	1.82465745852858	up	--		Molecular Function: protein kinase activity (GO:0004672);; Molecular Function: ATP binding (GO:0005524);; Cellular Component: integral component of membrane (GO:0016021);; Biological Process: recognition of pollen (GO:0048544);;	K13416|1.1e-54|cam:101506449|K13416 brassinosteroid insensitive 1-associated receptor kinase 1 [EC:2.7.10.1 2.7.11.1] | (RefSeq) BRASSINOSTEROID INSENSITIVE 1-associated receptor kinase 1	MAPK signaling pathway - plant (ko04016);; Plant hormone signal transduction (ko04075);; Plant-pathogen interaction (ko04626)	--	--	Protein kinase domain	G-type lectin S-receptor-like serine/threonine-protein kinase LECRK2 OS=Oryza sativa subsp. japonica OX=39947 GN=LECRK2 PE=3 SV=1	T	Signal transduction mechanisms	G-type lectin S-receptor-like serine/threonine-protein kinase LECRK2 [Solanum lycopersicum]
gene20137	203	627	1.20402	4.05908	1.2780905446828e-12	1.82420065015098	up	--	--	Cellular Component: integral component of membrane (GO:0016021);;	K13466|9.3e-10|pper:18785913|K13466 EIX receptor 1/2 | (RefSeq) LRR receptor-like serine/threonine-protein kinase GSO2 isoform X1	Plant-pathogen interaction (ko04626)	[R]	General function prediction only	Leucine rich repeat	Receptor-like protein 1 OS=Arabidopsis thaliana OX=3702 GN=RLP1 PE=2 SV=2	S	Function unknown	receptor-like protein 13 isoform X2 [Solanum lycopersicum]
gene11506	511	1577	9.2624	31.1786	1.91364304284647e-14	1.82341287291622	up	--	--	Cellular Component: integral component of membrane (GO:0016021);;	--	--	--	--	--	--	--	--	uncharacterized protein LOC101258062 [Solanum lycopersicum]
gene3227	254	784	4.76844	16.0871	3.90883196503056e-13	1.82337692098721	up	--	--	Biological Process: response to oomycetes (GO:0002239);; Cellular Component: cellular_component (GO:0005575);; Cellular Component: cell wall (GO:0005618);; Cellular Component: intracellular (GO:0005622);; Cellular Component: obsolete cell (GO:0005623);; Cellular Component: cytoplasm (GO:0005737);; Cellular Component: Golgi apparatus (GO:0005794);; Cellular Component: cytosol (GO:0005829);; Cellul…	--	--	--	--	Phosphate-induced protein 1 conserved region	Protein EXORDIUM-like 2 OS=Arabidopsis thaliana OX=3702 GN=EXL2 PE=2 SV=1	L	Replication, recombination and repair	protein EXORDIUM-like 2 [Solanum lycopersicum]
gene16616	66	203	1.02861	3.45945	1.43407772162277e-08	1.81674846776361	up	--	--	--	K15042|5.6e-15|gra:105761158|K15042 importin subunit alpha-6/7 | (RefSeq) uncharacterized LOC105761158	--	--	--	C1 domain	--	S	Function unknown	uncharacterized protein LOC101268692 [Solanum lycopersicum]
gene23984	24	74	0.280057	0.963439	7.90352344266397e-05	1.81664877474428	up	[QV]	Secondary metabolites biosynthesis, transport and catabolism;; Defense mechanisms	Molecular Function: monooxygenase activity (GO:0004497);; Molecular Function: iron ion binding (GO:0005506);; Molecular Function: oxidoreductase activity, acting on paired donors, with incorporation or reduction of molecular oxygen (GO:0016705);; Molecular Function: heme binding (GO:0020037);;	K20617|4.8e-152|lja:Lj3g3v1475790.2|K20617 cytochrome P450 family 71 subfamily A | (RefSeq) Lj3g3v1475790.2; -	--	[Q]	Secondary metabolites biosynthesis, transport and catabolism	Cytochrome P450	Cytochrome P450 83B1 OS=Arabidopsis thaliana OX=3702 GN=CYP83B1 PE=1 SV=1	Q	Secondary metabolites biosynthesis, transport and catabolism	cytochrome P450 83B1-like [Solanum lycopersicum]
gene28801	12	37	0.091037	0.309459	0.00893593263928071	1.81095139379234	up	--	--	Cellular Component: integral component of membrane (GO:0016021);;	K13466|6.9e-21|jre:108979830|K13466 EIX receptor 1/2 | (RefSeq) receptor-like protein EIX2 isoform X1	Plant-pathogen interaction (ko04626)	[R]	General function prediction only	Leucine rich repeat	Receptor-like protein 6 OS=Arabidopsis thaliana OX=3702 GN=RLP6 PE=3 SV=1	S	Function unknown	receptor-like protein Cf-9 homolog isoform X1 [Solanum lycopersicum]
gene14131	13	40	0.099181	0.33655	0.00664580250828488	1.80883150643108	up	--	--	Molecular Function: actin binding (GO:0003779);;	--	--	--	--	KIP1-like protein	Kinase-interacting protein 1 OS=Petunia integrifolia OX=4103 GN=KIP1 PE=1 SV=1	S	Function unknown	kinase-interacting protein 1-like [Solanum lycopersicum]
gene3650	73	223	1.40653	4.67911	5.41620150473493e-09	1.80708724636406	up	[HR]	Coenzyme transport and metabolism;; General function prediction only	Molecular Function: catalytic activity (GO:0003824);;	--	--	[R]	General function prediction only	alpha/beta hydrolase fold	--	S	Function unknown	monoacylglycerol lipase abhd6-A [Solanum lycopersicum]
gene9485	21	64	0.204158	0.705196	0.000254766408204002	1.79905444763788	up	--	--	--	--	--	--	--	--	--	--	--	uncharacterized protein LOC101258544 [Solanum lycopersicum]
gene9602	25	76	0.339414	1.14205	8.3208451092006e-05	1.79648898797775	up	--	--	--	--	--	--	--	PLAC8 family	Protein PLANT CADMIUM RESISTANCE 6 OS=Arabidopsis thaliana OX=3702 GN=PCR6 PE=2 SV=1	S	Function unknown	pollen-specific leucine-rich repeat extensin-like protein 2 [Solanum lycopersicum]
gene20838	63	191	0.320382	1.05771	3.2916992428976e-08	1.79586879921719	up	[T]	Signal transduction mechanisms	Molecular Function: ATP binding (GO:0005524);; Cellular Component: integral component of membrane (GO:0016021);; Molecular Function: ATPase activity (GO:0016887);;	K08712|1.7e-136|gsl:Gasu_29800|K08712 ATP-binding cassette, subfamily G (WHITE), member 2, SNQ2 | (RefSeq) ABC transporter, ATP-binding protein	ABC transporters (ko02010)	[Q]	Secondary metabolites biosynthesis, transport and catabolism	ABC-2 type transporter	Pleiotropic drug resistance protein 1 OS=Petunia axillaris OX=33119 GN=PDR1 PE=2 SV=1	Q	Secondary metabolites biosynthesis, transport and catabolism	pleiotropic drug resistance protein 1-like [Solanum lycopersicum]
gene1998	45	136	0.953751	3.20224	5.52064841743886e-07	1.79046476719777	up	--	--	Cellular Component: integral component of membrane (GO:0016021);;	K20359|2.2e-50|nau:109240683|K20359 PRA1 family protein 1 | (RefSeq) uncharacterized protein LOC109240683	--	--	--	PRA1 family protein	--	P	Inorganic ion transport and metabolism	uncharacterized protein LOC112941696 [Solanum lycopersicum]
gene13151	66	199	0.217278	0.71942	2.66666844431187e-08	1.78805379517568	up	--	--	Molecular Function: protein binding (GO:0005515);;	--	--	[R]	General function prediction only	Leucine rich repeat	Receptor-like protein 20 OS=Arabidopsis thaliana OX=3702 GN=RLP20 PE=3 SV=1	S	Function unknown	LOW QUALITY PROTEIN: probable leucine-rich repeat receptor-like protein kinase At1g35710 [Solanum lycopersicum]
gene14133	452	1353	7.39466	23.986	1.38902744456721e-13	1.77936099861041	up	--	--	Molecular Function: ATP transmembrane transporter activity (GO:0005347);; Cellular Component: integral component of membrane (GO:0016021);;	K15104|9.0e-176|sly:101258657|K15104 solute carrier family 25 (mitochondrial oxoglutarate transporter), member 11 | (RefSeq) mitochondrial uncoupling protein 5-like isoform X1	--	[C]	Energy production and conversion	Mitochondrial carrier protein	Mitochondrial uncoupling protein 5 OS=Arabidopsis thaliana OX=3702 GN=PUMP5 PE=2 SV=1	C	Energy production and conversion	mitochondrial uncoupling protein 5-like isoform X1 [Solanum lycopersicum]
gene5165	26	78	0.728086	2.36166	8.74687770121779e-05	1.77761846947608	up	--	--	Cellular Component: integral component of membrane (GO:0016021);;	--	--	--	--	--	--	--	--	N66 matrix protein [Solanum lycopersicum]
NewGene_896	24	72	1.16353	3.91984	0.000170772125243577	1.77718336857818	up	--	--	Molecular Function: serine-type endopeptidase inhibitor activity (GO:0004867);;	--	--	--	--	Potato type II proteinase inhibitor family	--	--	--	hypothetical protein EJD97_006836 [Solanum chilense]
gene49	357	1064	10.3581	33.6687	3.98319728491258e-13	1.77301632670909	up	--	--	Cellular Component: integral component of membrane (GO:0016021);;	--	--	--	--	PLAC8 family	Protein PLANT CADMIUM RESISTANCE 2 OS=Arabidopsis thaliana OX=3702 GN=PCR2 PE=1 SV=1	S	Function unknown	protein PLANT CADMIUM RESISTANCE 2 [Solanum lycopersicum]
gene4653	116	343	3.31127	10.647	4.24639866237368e-10	1.76080923375756	up	--	--	--	--	--	--	--	DVL family	--	S	Function unknown	uncharacterized protein LOC104645948 [Solanum lycopersicum]
gene25371	25	74	0.633979	2.04397	0.000137036889302803	1.75807448713807	up	--	--	Cellular Component: cellular_component (GO:0005575);; Cellular Component: cell wall (GO:0005618);; Cellular Component: obsolete cell (GO:0005623);; Biological Process: biological_process (GO:0008150);; Biological Process: plant-type cell wall organization (GO:0009664);; Biological Process: cellular process (GO:0009987);; Biological Process: cellular component organization (GO:0016043);; Cellular …	--	--	--	--	Pollen protein Ole e 1 like	--	S	Function unknown	proline-rich protein 4-like [Solanum lycopersicum]
gene9560	303	893	3.96101	12.7334	1.48612909508013e-12	1.75679061468718	up	--	--	Molecular Function: calmodulin binding (GO:0005516);;	--	--	--	--	Calmodulin binding protein-like	Protein SAR DEFICIENT 1 OS=Arabidopsis thaliana OX=3702 GN=SARD1 PE=1 SV=1	S	Function unknown	protein SAR DEFICIENT 1 [Solanum lycopersicum]
gene12544	901	2654	15.8604	50.8982	4.76731128046787e-14	1.75631472858743	up	--	--	Molecular Function: ligase activity (GO:0016874);;	--	--	--	--	Protein of unknown function (DUF1645)	--	S	Function unknown	uncharacterized protein LOC101248673 [Solanum lycopersicum]
gene17522	130	383	1.56655	5.05147	2.03708790037261e-10	1.75568578973289	up	[QV]	Secondary metabolites biosynthesis, transport and catabolism;; Defense mechanisms	Molecular Function: iron ion binding (GO:0005506);; Molecular Function: oxidoreductase activity, acting on paired donors, with incorporation or reduction of molecular oxygen (GO:0016705);; Molecular Function: heme binding (GO:0020037);;	K20769|1.6e-288|sly:101246836|K20769 fatty acid omega-hydroxylase [EC:1.14.-.-] | (RefSeq) cytochrome P450 94A1-like	Cutin, suberine and wax biosynthesis (ko00073)	[QI]	Secondary metabolites biosynthesis, transport and catabolism;; Lipid transport and metabolism	Cytochrome P450	Cytochrome P450 94A1 OS=Vicia sativa OX=3908 GN=CYP94A1 PE=2 SV=2	--	--	cytochrome P450 94A1-like [Solanum lycopersicum]
gene14677	686	1987	9.50763	30.0089	2.00727430087811e-13	1.73201099240075	up	[J]	Translation, ribosomal structure and biogenesis	Molecular Function: MAP kinase activity (GO:0004707);; Molecular Function: ATP binding (GO:0005524);; Cellular Component: nucleus (GO:0005634);; Cellular Component: cytoplasm (GO:0005737);; Biological Process: response to cold (GO:0009409);; Biological Process: response to water deprivation (GO:0009414);; Biological Process: regulation of gene expression (GO:0010468);; Biological Process: intrace…	K20536|6.9e-220|sly:543880|K20536 mitogen-activated protein kinase 3 [EC:2.7.11.24] | (RefSeq) MPK3; mitogen-activated protein kinase 3	MAPK signaling pathway - plant (ko04016);; Plant-pathogen interaction (ko04626)	[T]	Signal transduction mechanisms	Protein kinase domain	Mitogen-activated protein kinase 3 OS=Arabidopsis thaliana OX=3702 GN=MPK3 PE=1 SV=2	T	Signal transduction mechanisms	mitogen-activated protein kinase 3 [Solanum lycopersicum]
gene19991	462	1336	7.12912	22.4902	6.65671855482856e-13	1.72955989234428	up	--	--	--	K10638|7.7e-13|psom:113321800|K10638 E3 ubiquitin-protein ligase UHRF1 [EC:2.3.2.27] | (RefSeq) uncharacterized protein LOC113321800 isoform X1	--	--	--	Development and cell death domain	DCD domain-containing protein NRP-B OS=Glycine max OX=3847 GN=NRP-B PE=2 SV=1	S	Function unknown	B2 protein [Solanum lycopersicum]
gene6821	53	153	0.538902	1.71383	6.99900817147187e-07	1.72482983401932	up	[M]	Cell wall/membrane/envelope biogenesis	Cellular Component: integral component of membrane (GO:0016021);; Molecular Function: transferase activity, transferring glycosyl groups (GO:0016757);;	K23869|3.9e-06|cme:CYME_CMJ303C|K23869 galactan beta-1,4-galactosyltransferase [EC:2.4.1.-] | (RefSeq) hypothetical protein	--	--	--	Glycosyltransferase family 92	Glycosyltransferase family 92 protein RCOM_0530710 OS=Ricinus communis OX=3988 GN=RCOM_0530710 PE=3 SV=1	M	Cell wall/membrane/envelope biogenesis	glycosyltransferase family 92 protein RCOM_0530710 [Solanum lycopersicum]
gene23595	35	101	1.16968	3.76568	2.03068058550707e-05	1.72299183191605	up	--	--	Biological Process: stomatal complex development (GO:0010374);;	--	--	--	--	Epidermal patterning factor proteins	EPIDERMAL PATTERNING FACTOR-like protein 4 OS=Arabidopsis thaliana OX=3702 GN=EPFL4 PE=1 SV=1	S	Function unknown	EPIDERMAL PATTERNING FACTOR-like protein 4 [Solanum lycopersicum]
gene20729	66	190	0.617763	1.93651	1.28681456422824e-07	1.72132474552913	up	[M]	Cell wall/membrane/envelope biogenesis	Molecular Function: protein kinase activity (GO:0004672);; Molecular Function: ATP binding (GO:0005524);;	K02218|5.4e-50|cvr:CHLNCDRAFT_32696|K02218 casein kinase 1 [EC:2.7.11.1] | (RefSeq) hypothetical protein	--	[T]	Signal transduction mechanisms	Protein kinase domain	Casein kinase 1-like protein HD16 OS=Oryza sativa subsp. japonica OX=39947 GN=HD16 PE=1 SV=1	T	Signal transduction mechanisms	casein kinase 1-like protein HD16 [Solanum lycopersicum]
gene2731	207	595	3.8508	12.0582	3.04446575464278e-11	1.72050657172383	up	--	--	Cellular Component: storage vacuole (GO:0000322);; Cellular Component: plant-type vacuole (GO:0000325);; Cellular Component: protein storage vacuole (GO:0000326);; Cellular Component: cellular_component (GO:0005575);; Cellular Component: intracellular (GO:0005622);; Cellular Component: obsolete cell (GO:0005623);; Cellular Component: cytoplasm (GO:0005737);; Cellular Component: vacuole (GO:000577…	--	--	--	--	C2 domain	Protein SRC2 homolog OS=Arabidopsis thaliana OX=3702 GN=SRC2 PE=1 SV=1	S	Function unknown	protein SRC2 homolog [Solanum lycopersicum]
gene17478	361	1036	4.25601	13.3311	2.40751285184237e-12	1.71847766091548	up	[T]	Signal transduction mechanisms	Molecular Function: protein kinase activity (GO:0004672);; Molecular Function: ATP binding (GO:0005524);; Cellular Component: integral component of membrane (GO:0016021);;	K13415|8.8e-44|vvi:100252647|K13415 protein brassinosteroid insensitive 1 [EC:2.7.10.1 2.7.11.1] | (RefSeq) systemin receptor SR160	Plant hormone signal transduction (ko04075)	--	--	Protein tyrosine and serine/threonine kinase	Probably inactive leucine-rich repeat receptor-like protein kinase At5g48380 OS=Arabidopsis thaliana OX=3702 GN=At5g48380 PE=1 SV=1	T	Signal transduction mechanisms	probably inactive leucine-rich repeat receptor-like protein kinase At5g48380 [Solanum lycopersicum]
gene15286	654	1872	18.055	56.3049	3.97396480903678e-13	1.71490894794414	up	--	--	Biological Process: metal ion transport (GO:0030001);; Molecular Function: metal ion binding (GO:0046872);;	--	--	--	--	--	Heavy metal-associated isoprenylated plant protein 12 OS=Arabidopsis thaliana OX=3702 GN=HIPP12 PE=3 SV=1	P	Inorganic ion transport and metabolism	heavy metal-associated isoprenylated plant protein 12 [Solanum lycopersicum]
gene25437	15	43	0.276222	0.873673	0.00662731412625239	1.70838260466725	up	[R]	General function prediction only	Molecular Function: chitinase activity (GO:0004568);; Biological Process: carbohydrate metabolic process (GO:0005975);; Biological Process: chitin catabolic process (GO:0006032);; Molecular Function: chitin binding (GO:0008061);; Biological Process: cell wall macromolecule catabolic process (GO:0016998);;	K20547|2.3e-203|sly:101266770|K20547 basic endochitinase B [EC:3.2.1.14] | (RefSeq) endochitinase 3-like	Amino sugar and nucleotide sugar metabolism (ko00520);; MAPK signaling pathway - plant (ko04016)	[R]	General function prediction only	Chitinase class I	Endochitinase 3 (Fragment) OS=Solanum tuberosum OX=4113 GN=CHTB3 PE=2 SV=1	O	Posttranslational modification, protein turnover, chaperones	endochitinase 3-like [Solanum lycopersicum]
gene14140	38	108	1.403	4.41587	1.54601351064311e-05	1.70134871489471	up	--	--	--	--	--	--	--	--	--	--	--	uncharacterized protein LOC112941581 [Solanum lycopersicum]
gene16929	477	1349	4.55534	14.0522	1.75524420732894e-12	1.69744571826941	up	--	--	Cellular Component: exocyst (GO:0000145);; Biological Process: exocytosis (GO:0006887);; Biological Process: protein transport (GO:0015031);;	K07195|0.0e+00|sly:101256188|K07195 exocyst complex component 7 | (RefSeq) exocyst complex component EXO70H1-like	--	[U]	Intracellular trafficking, secretion, and vesicular transport	Exo70 exocyst complex subunit	Exocyst complex component EXO70H1 OS=Arabidopsis thaliana OX=3702 GN=EXO70H1 PE=1 SV=1	U	Intracellular trafficking, secretion, and vesicular transport	exocyst complex component EXO70H1-like [Solanum lycopersicum]
gene7395	33	93	0.368922	1.15926	4.55739919266782e-05	1.68863861208949	up	[IQ]	Lipid transport and metabolism;; Secondary metabolites biosynthesis, transport and catabolism	Molecular Function: catalytic activity (GO:0003824);;	K23618|0.0e+00|sly:101257932|K23618 acyl-activating enzyme 11/12 [EC:6.2.1.2 6.2.1.-] | (RefSeq) butyrate--CoA ligase AAE11, peroxisomal-like	--	[I]	Lipid transport and metabolism	AMP-binding enzyme	Benzoate--CoA ligase, peroxisomal OS=Arabidopsis thaliana OX=3702 GN=AAE20 PE=1 SV=1	I	Lipid transport and metabolism	butyrate--CoA ligase AAE11, peroxisomal-like [Solanum lycopersicum]
gene26455	138	388	2.85132	8.77547	1.06171708541551e-09	1.6883215947699	up	--	--	Biological Process: activation of innate immune response (GO:0002218);; Biological Process: activation of immune response (GO:0002253);; Biological Process: immune system process (GO:0002376);; Biological Process: regulation of immune system process (GO:0002682);; Biological Process: positive regulation of immune system process (GO:0002684);; Cellular Component: cellular_component (GO:0005575);; …	K20725|2.5e-111|sly:101244245|K20725 MAP kinase substrate 1 | (RefSeq) protein MKS1	MAPK signaling pathway - plant (ko04016)	--	--	VQ motif	Protein MKS1 OS=Arabidopsis thaliana OX=3702 GN=MKS1 PE=1 SV=2	S	Function unknown	protein MKS1 [Solanum lycopersicum]
gene15443	132	371	3.13168	9.59127	1.2823778404364e-09	1.6877708952765	up	--	--	Molecular Function: protein phosphatase inhibitor activity (GO:0004864);; Cellular Component: nucleus (GO:0005634);; Cellular Component: cytoplasm (GO:0005737);; Biological Process: abscisic acid-activated signaling pathway (GO:0009738);; Molecular Function: abscisic acid binding (GO:0010427);; Cellular Component: integral component of membrane (GO:0016021);; Molecular Function: signaling recepto…	K14496|9.8e-155|sly:101258963|K14496 abscisic acid receptor PYR/PYL family | (RefSeq) abscisic acid receptor PYL4	MAPK signaling pathway - plant (ko04016);; Plant hormone signal transduction (ko04075)	--	--	Polyketide cyclase / dehydrase and lipid transport	Abscisic acid receptor PYL4 OS=Arabidopsis thaliana OX=3702 GN=PYL4 PE=1 SV=1	S	Function unknown	abscisic acid receptor PYL4 [Solanum lycopersicum]
gene19465	95	265	1.44614	4.4225	1.95393714224658e-08	1.67649578492796	up	[M]	Cell wall/membrane/envelope biogenesis	Molecular Function: protein serine/threonine kinase activity (GO:0004674);; Molecular Function: ATP binding (GO:0005524);; Cellular Component: integral component of membrane (GO:0016021);;	K20716|5.0e-254|sly:101265257|K20716 mitogen-activated protein kinase kinase kinase 17/18 | (RefSeq) mitogen-activated protein kinase kinase kinase 18-like	MAPK signaling pathway - plant (ko04016)	[T]	Signal transduction mechanisms	Protein kinase domain	Mitogen-activated protein kinase kinase kinase 18 OS=Arabidopsis thaliana OX=3702 GN=MAPKKK18 PE=1 SV=1	T	Signal transduction mechanisms	mitogen-activated protein kinase kinase kinase 18-like [Solanum lycopersicum]
gene13193	95	265	1.81923	5.52941	1.95393714224658e-08	1.67649578492796	up	--	--	Cellular Component: integral component of membrane (GO:0016021);;	--	--	--	--	--	--	--	--	uncharacterized protein LOC101256182 [Solanum lycopersicum]
gene30075	43	120	1.43342	4.40541	6.73385351352575e-06	1.67544685112069	up	--	--	--	--	--	--	--	--	--	--	--	classical arabinogalactan protein 5 [Solanum lycopersicum]
gene20818	65	181	1.7161	5.21511	3.72432479591915e-07	1.67334044232679	up	--	--	--	K14771|2.5e-21|egr:104415908|K14771 U3 small nucleolar RNA-associated protein 19 | (RefSeq) uncharacterized protein LOC104415908 isoform X1	--	--	--	Lytic transglycolase	EG45-like domain containing protein 2 OS=Arabidopsis thaliana OX=3702 GN=EGC2 PE=2 SV=2	S	Function unknown	EG45-like domain containing protein [Solanum lycopersicum]
gene21469	41	114	0.837706	2.52316	1.77288195910775e-05	1.67001472980377	up	--	--	Biological Process: response to auxin (GO:0009733);;	K14488|5.0e-90|sly:101246270|K14488 SAUR family protein | (RefSeq) auxin-responsive protein SAUR36-like	Plant hormone signal transduction (ko04075)	--	--	Auxin responsive protein	Auxin-responsive protein SAUR36 OS=Arabidopsis thaliana OX=3702 GN=SAUR36 PE=2 SV=1	S	Function unknown	auxin-responsive protein SAUR36-like [Solanum lycopersicum]
gene18717	23	64	0.421759	1.30799	0.000787017971036475	1.66860296161094	up	--	--	--	K12868|5.6e-104|sly:101250425|K12868 pre-mRNA-splicing factor SYF2 | (RefSeq) pre-mRNA-splicing factor SYF2-like	Spliceosome (ko03040)	[DA]	Cell cycle control, cell division, chromosome partitioning;; RNA processing and modification	SYF2 splicing factor	--	--	--	pre-mRNA-splicing factor SYF2-like [Solanum lycopersicum]
gene21542	2548	7035	24.2073	72.8218	3.22029011779546e-13	1.66302932051628	up	[O]	Posttranslational modification, protein turnover, chaperones	Molecular Function: serine-type endopeptidase activity (GO:0004252);;	K15333|1.5e-88|nsy:104224633|K15333 tRNA guanosine-2'-O-methyltransferase [EC:2.1.1.34] | (RefSeq) uncharacterized protein LOC104224633	--	--	--	Subtilase family	Subtilisin-like protease 4 OS=Lotus japonicus OX=34305 GN=SBTM4 PE=2 SV=1	G	Carbohydrate transport and metabolism	subtilisin-like protease precursor [Solanum lycopersicum]
gene20140	492	1353	3.10171	9.30229	6.06083784891576e-12	1.65706010411638	up	--	--	Cellular Component: integral component of membrane (GO:0016021);;	K17550|3.1e-29|qsu:111989606|K17550 protein phosphatase 1 regulatory subunit 7 | (RefSeq) probable LRR receptor-like serine/threonine-protein kinase At2g24230	--	[R]	General function prediction only	Leucine rich repeat	Receptor-like protein 1 OS=Arabidopsis thaliana OX=3702 GN=RLP1 PE=2 SV=2	S	Function unknown	receptor-like protein 14 [Solanum lycopersicum]
gene10284	98	269	1.70431	5.13671	3.00239658134148e-08	1.65330794427816	up	--	--	Molecular Function: DNA binding (GO:0003677);; Cellular Component: nucleus (GO:0005634);; Biological Process: regulation of transcription, DNA-templated (GO:0006355);;	K00521|4.2e-42|cmos:111447866|K00521 ferric-chelate reductase [EC:1.16.1.7] | (RefSeq) ferric reduction oxidase 7, chloroplastic-like	--	--	--	No apical meristem (NAM) protein	Protein ATAF2 OS=Arabidopsis thaliana OX=3702 GN=NAC081 PE=1 SV=1	K	Transcription	NAC domain protein [Solanum lycopersicum]
gene15991	177	484	1.22619	3.66553	6.26110021961302e-10	1.64841243297462	up	[ET]	Amino acid transport and metabolism;; Signal transduction mechanisms	Molecular Function: ligand-gated ion channel activity (GO:0015276);; Cellular Component: integral component of membrane (GO:0016021);;	K05387|0.0e+00|sly:101262020|K05387 glutamate receptor, ionotropic, plant | (RefSeq) glutamate receptor 2.8	--	[PET]	Inorganic ion transport and metabolism;; Amino acid transport and metabolism;; Signal transduction mechanisms	Receptor family ligand binding region	Glutamate receptor 2.8 OS=Arabidopsis thaliana OX=3702 GN=GLR2.8 PE=2 SV=2	P	Inorganic ion transport and metabolism	glutamate receptor 2.8 [Solanum lycopersicum]
gene13280	93	254	1.34951	4.01795	4.65672431785987e-08	1.64601260331141	up	--	--	Molecular Function: protein binding (GO:0005515);;	--	--	[R]	General function prediction only	WD domain, G-beta repeat	Protein JINGUBANG OS=Arabidopsis thaliana OX=3702 GN=JGB PE=1 SV=1	S	Function unknown	protein JINGUBANG [Solanum lycopersicum]
gene11755	179	488	1.21725	3.61442	6.96933021424269e-10	1.64408561607719	up	[M]	Cell wall/membrane/envelope biogenesis	Molecular Function: protein tyrosine kinase activity (GO:0004713);; Molecular Function: ATP binding (GO:0005524);; Cellular Component: integral component of membrane (GO:0016021);;	K13415|9.4e-81|han:110929858|K13415 protein brassinosteroid insensitive 1 [EC:2.7.10.1 2.7.11.1] | (RefSeq) systemin receptor SR160-like	Plant hormone signal transduction (ko04075)	--	--	Leucine rich repeat	MDIS1-interacting receptor like kinase 2 OS=Arabidopsis thaliana OX=3702 GN=MIK2 PE=1 SV=3	T	Signal transduction mechanisms	MDIS1-interacting receptor like kinase 2-like isoform X1 [Solanum lycopersicum]
gene11568	86	233	1.43678	4.27548	9.89399181442188e-08	1.63429930667252	up	--	--	Molecular Function: structural constituent of cell wall (GO:0005199);; Biological Process: plant-type cell wall organization (GO:0009664);;	--	--	--	--	Extensin-like region	Extensin OS=Daucus carota OX=4039 PE=2 SV=1	--	--	LOW QUALITY PROTEIN: extensin-3 [Solanum lycopersicum]
gene7034	21	57	0.372244	1.15411	0.00220696533486274	1.63226618542593	up	[O]	Posttranslational modification, protein turnover, chaperones	Molecular Function: cysteine-type peptidase activity (GO:0008234);;	K13441|9.6e-99|sot:102595400|K13441 cysteine protease | (RefSeq) RCR3; fruit bromelain-like	Plant-pathogen interaction (ko04626)	[O]	Posttranslational modification, protein turnover, chaperones	Papain family cysteine protease	Senescence-specific cysteine protease SAG39 OS=Oryza sativa subsp. japonica OX=39947 GN=SAG39 PE=2 SV=2	O	Posttranslational modification, protein turnover, chaperones	zingipain-2-like [Solanum lycopersicum]
gene22428	389	1049	12.7906	37.6007	3.19565178113611e-11	1.62873341421989	up	[O]	Posttranslational modification, protein turnover, chaperones	Molecular Function: glutathione transferase activity (GO:0004364);; Cellular Component: cytoplasm (GO:0005737);; Biological Process: glutathione metabolic process (GO:0006749);;	K00799|3.2e-124|sly:100134894|K00799 glutathione S-transferase [EC:2.5.1.18] | (RefSeq) glutathione S-transferase-like protein	Glutathione metabolism (ko00480)	[O]	Posttranslational modification, protein turnover, chaperones	Glutathione S-transferase, N-terminal domain	Probable glutathione S-transferase OS=Solanum tuberosum OX=4113 GN=PRP1 PE=2 SV=1	O	Posttranslational modification, protein turnover, chaperones	glutathione S-transferase-like protein [Solanum lycopersicum]
gene11789	339	910	6.34696	18.595	6.22358356565281e-11	1.6220934951278	up	--	--	--	K00020|1.7e-22|mtr:MTR_8g088900|K00020 3-hydroxyisobutyrate dehydrogenase [EC:1.1.1.31] | (RefSeq) 6-phosphogluconate dehydrogenase-like protein	Valine, leucine and isoleucine degradation (ko00280)	--	--	Phosphate-induced protein 1 conserved region	Protein PHOSPHATE-INDUCED 1 OS=Nicotiana tabacum OX=4097 GN=PHI-1 PE=2 SV=1	L	Replication, recombination and repair	protein EXORDIUM-like [Solanum lycopersicum]
gene21296	97	259	1.37641	4.02155	8.562273570403e-08	1.61345473006846	up	--	--	Molecular Function: purine nucleoside transmembrane transporter activity (GO:0015211);; Cellular Component: integral component of membrane (GO:0016021);;	--	--	--	--	Purine nucleobase transmembrane transport	Probable purine permease 11 OS=Arabidopsis thaliana OX=3702 GN=PUP11 PE=1 SV=1	S	Function unknown	probable purine permease 11 [Solanum lycopersicum]
gene19306	30	80	0.714236	2.09862	0.000255424526457677	1.6086231235719	up	--	--	Biological Process: transcription by RNA polymerase III (GO:0006383);;	K15203|5.1e-72|sly:101251492|K15203 general transcription factor 3C polypeptide 6 | (RefSeq) uncharacterized protein LOC101251492	--	--	--	TFIIIC subunit triple barrel domain	--	S	Function unknown	uncharacterized protein LOC101251492 [Solanum lycopersicum]
gene14044	416	1105	3.72011	10.7372	4.95150542722972e-11	1.60697575649696	up	[T]	Signal transduction mechanisms	Molecular Function: ion channel activity (GO:0005216);; Cellular Component: integral component of membrane (GO:0016021);;	K05391|0.0e+00|sly:101250219|K05391 cyclic nucleotide gated channel, plant | (RefSeq) cyclic nucleotide-gated ion channel 1 isoform X1	Plant-pathogen interaction (ko04626)	[PT]	Inorganic ion transport and metabolism;; Signal transduction mechanisms	Ion transport protein	Cyclic nucleotide-gated ion channel 1 OS=Arabidopsis thaliana OX=3702 GN=CNGC1 PE=1 SV=1	P	Inorganic ion transport and metabolism	cyclic nucleotide-gated ion channel 1 isoform X1 [Solanum lycopersicum]
NewGene_800	41	109	0.334015	1.02804	4.88107757692933e-05	1.60537656512495	up	--	--	Biological Process: defense response (GO:0006952);; Molecular Function: ADP binding (GO:0043531);;	K13457|4.68e-42|hbr:110666840|K13457 disease resistance protein RPM1 | (RefSeq) disease resistance protein RPM1-like	Plant-pathogen interaction (ko04626)	[T]	Signal transduction mechanisms	NB-ARC domain	Disease resistance protein RPP13 OS=Arabidopsis thaliana OX=3702 GN=RPP13 PE=2 SV=2	T	Signal transduction mechanisms	PREDICTED: disease resistance protein RPP13-like [Solanum tuberosum]
gene10972	1478	3920	19.6506	56.7803	3.57128443951175e-12	1.60501579116157	up	--	--	Molecular Function: calcium ion binding (GO:0005509);; Cellular Component: endoplasmic reticulum lumen (GO:0005788);; Biological Process: protein folding (GO:0006457);; Molecular Function: unfolded protein binding (GO:0051082);;	K08057|2.0e-207|sly:101262304|K08057 calreticulin | (RefSeq) calreticulin-3-like	Protein processing in endoplasmic reticulum (ko04141);; Phagosome (ko04145)	[O]	Posttranslational modification, protein turnover, chaperones	Calreticulin family	Calreticulin-3 OS=Arabidopsis thaliana OX=3702 GN=CRT3 PE=1 SV=2	O	Posttranslational modification, protein turnover, chaperones	calreticulin-3-like [Solanum lycopersicum]
gene17699	15	40	0.101707	0.299972	0.0200761516309521	1.60433812585956	up	--	--	Cellular Component: integral component of membrane (GO:0016021);; Molecular Function: kinase activity (GO:0016301);;	K13466|0.0e+00|sly:543900|K13466 EIX receptor 1/2 | (RefSeq) Eix1; receptor-like protein EIX1 precursor	Plant-pathogen interaction (ko04626)	[R]	General function prediction only	Leucine rich repeat	Receptor-like protein EIX1 OS=Solanum lycopersicum OX=4081 GN=EIX1 PE=2 SV=2	T	Signal transduction mechanisms	RecName: Full=Receptor-like protein EIX1; AltName: Full=EIX receptor 1; Flags: Precursor [Solanum lycopersicum]
gene9486	1132	2996	13.0278	37.5822	5.32581473658352e-12	1.60194544438877	up	[V]	Defense mechanisms	Molecular Function: hydrolase activity (GO:0016787);;	K07766|4.1e-164|sly:101254676|K07766 diphosphoinositol-polyphosphate diphosphatase [EC:3.6.1.52] | (RefSeq) nudix hydrolase 18, mitochondrial isoform X1	--	[T]	Signal transduction mechanisms	NUDIX domain	Nudix hydrolase 17, mitochondrial OS=Arabidopsis thaliana OX=3702 GN=NUDT17 PE=2 SV=1	T	Signal transduction mechanisms	nudix hydrolase 18, mitochondrial isoform X1 [Solanum lycopersicum]
gene9220	57	151	0.338627	0.988824	3.51795278481159e-06	1.60114621235197	up	[M]	Cell wall/membrane/envelope biogenesis	Molecular Function: protein serine/threonine kinase activity (GO:0004674);; Molecular Function: ATP binding (GO:0005524);; Cellular Component: integral component of membrane (GO:0016021);;	K13415|5.8e-65|ats:109753909|K13415 protein brassinosteroid insensitive 1 [EC:2.7.10.1 2.7.11.1] | (RefSeq) LOC109753909; systemin receptor SR160	Plant hormone signal transduction (ko04075)	--	--	Protein kinase domain	Probable LRR receptor-like serine/threonine-protein kinase At1g74360 OS=Arabidopsis thaliana OX=3702 GN=At1g74360 PE=1 SV=1	T	Signal transduction mechanisms	probable LRR receptor-like serine/threonine-protein kinase At1g74360 [Solanum lycopersicum]
gene26687	174	460	1.98018	5.71493	2.6128939373143e-09	1.59970064997825	up	--	--	Cellular Component: integral component of membrane (GO:0016021);; Molecular Function: transmembrane transporter activity (GO:0022857);;	--	--	--	--	Nodulin-like	--	S	Function unknown	protein NUCLEAR FUSION DEFECTIVE 4-like [Solanum lycopersicum]
gene30543	188	496	12.0975	34.8684	1.79210708939324e-09	1.59681745865939	up	--	--	Cellular Component: integral component of membrane (GO:0016021);;	--	--	--	--	--	--	--	--	uncharacterized protein LOC107006594 [Solanum pennellii]
gene21496	202	532	2.64415	7.58788	1.36296148413687e-09	1.59432902513207	up	[QV]	Secondary metabolites biosynthesis, transport and catabolism;; Defense mechanisms	Molecular Function: monooxygenase activity (GO:0004497);; Molecular Function: iron ion binding (GO:0005506);; Cellular Component: integral component of membrane (GO:0016021);; Molecular Function: oxidoreductase activity, acting on paired donors, with incorporation or reduction of molecular oxygen (GO:0016705);; Molecular Function: heme binding (GO:0020037);;	K20770|2.1e-142|gab:108483715|K20770 (+)-delta-cadinene 8-hydroxylase [EC:1.14.-.-] | (RefSeq) flavonoid 3'-monooxygenase-like	--	[Q]	Secondary metabolites biosynthesis, transport and catabolism	Cytochrome P450	Labd-13Z-ene-9,15,16-triol synthase, chloroplastic OS=Vitex agnus-castus OX=54477 GN=CYP76BK1 PE=1 SV=1	Q	Secondary metabolites biosynthesis, transport and catabolism	ferruginol synthase [Solanum lycopersicum]
gene12102	67	176	0.505542	1.46333	2.04920815903901e-06	1.58931945680545	up	[ET]	Amino acid transport and metabolism;; Signal transduction mechanisms	Molecular Function: ligand-gated ion channel activity (GO:0015276);; Cellular Component: integral component of membrane (GO:0016021);;	K05387|2.1e-132|fve:101291488|K05387 glutamate receptor, ionotropic, plant | (RefSeq) glutamate receptor 2.7-like	--	[PET]	Inorganic ion transport and metabolism;; Amino acid transport and metabolism;; Signal transduction mechanisms	Receptor family ligand binding region	Glutamate receptor 2.9 OS=Arabidopsis thaliana OX=3702 GN=GLR2.9 PE=2 SV=1	P	Inorganic ion transport and metabolism	glutamate receptor 2.9 isoform X1 [Solanum lycopersicum]
gene3885	175	457	2.19925	6.25277	4.13154318402424e-09	1.58200205792148	up	--		Molecular Function: protein serine/threonine kinase activity (GO:0004674);; Molecular Function: ATP binding (GO:0005524);;	K00924|1.5e-119|bna:106350736|K00924 kinase [EC:2.7.1.-] | (RefSeq) probable serine/threonine-protein kinase CST isoform X1	--	[T]	Signal transduction mechanisms	Protein tyrosine and serine/threonine kinase	Probable serine/threonine-protein kinase PIX13 OS=Arabidopsis thaliana OX=3702 GN=PIX13 PE=1 SV=2	T	Signal transduction mechanisms	probable serine/threonine-protein kinase PIX13 [Solanum lycopersicum]
gene17471	100	261	1.79475	5.14301	1.20664456244778e-07	1.58066363636327	up	--	--	Cellular Component: integral component of membrane (GO:0016021);;	--	--	--	--	--	--	--	--	uncharacterized protein LOC112941801 [Solanum lycopersicum]
gene30007	31	81	0.583266	1.64877	0.000326805429198347	1.57941971589878	up	[IQR]	Lipid transport and metabolism;; Secondary metabolites biosynthesis, transport and catabolism;; General function prediction only	--	K09841|2.4e-68|nsy:104237462|K09841 xanthoxin dehydrogenase [EC:1.1.1.288] | (RefSeq) xanthoxin dehydrogenase-like	Carotenoid biosynthesis (ko00906)	[R]	General function prediction only	Enoyl-(Acyl carrier protein) reductase	Secoisolariciresinol dehydrogenase (Fragment) OS=Podophyllum peltatum OX=35933 PE=1 SV=1	Q	Secondary metabolites biosynthesis, transport and catabolism	secoisolariciresinol dehydrogenase-like [Solanum lycopersicum]
gene14692	18	47	0.446961	1.27854	0.0064665690187986	1.57546429436142	up	--	--	--	--	--	--	--	Protein of unknown function (DUF1635)	--	S	Function unknown	uncharacterized protein LOC101250122 [Solanum lycopersicum]
gene2654	598	1552	13.0232	36.8581	5.32682838534977e-11	1.57359313847586	up	[G]	Carbohydrate transport and metabolism	Molecular Function: catalytic activity (GO:0003824);;	--	--	--	--	Histidine phosphatase superfamily (branch 1)	Phosphoglycerate mutase-like protein AT74 OS=Arabidopsis thaliana OX=3702 GN=At3g05170 PE=2 SV=1	S	Function unknown	phosphoglycerate mutase-like protein AT74 [Solanum lycopersicum]
gene7071	876	2273	8.11645	22.963	2.48481837341809e-11	1.57334478508661	up	--	--	Molecular Function: magnesium ion binding (GO:0000287);; Biological Process: response to singlet oxygen (GO:0000304);; Biological Process: response to wounding (GO:0009611);; Biological Process: response to bacterium (GO:0009617);; Biological Process: response to jasmonic acid (GO:0009753);; Molecular Function: terpene synthase activity (GO:0010333);; Biological Process: diterpenoid biosynthetic …	K17982|0.0e+00|sly:101262489|K17982 geranyllinalool synthase [EC:4.2.3.144] | (RefSeq) (E,E)-geranyllinalool synthase	Diterpenoid biosynthesis (ko00904)	--	--	Terpene synthase family, metal binding domain	(E,E)-geranyllinalool synthase OS=Arabidopsis thaliana OX=3702 GN=GES PE=1 SV=1	S	Function unknown	(E,E)-geranyllinalool synthase [Solanum lycopersicum]
NewGene_421	168	436	1.78016	5.05509	7.0730704119718e-09	1.57300157509691	up	--	--	--	K14494|1.22e-59|gra:105769063|K14494 DELLA protein | (RefSeq) DELLA protein SLR1-like	Plant hormone signal transduction (ko04075)	--	--	GRAS domain family	Chitin-inducible gibberellin-responsive protein 1 OS=Oryza sativa subsp. japonica OX=39947 GN=CIGR1 PE=2 SV=1	K	Transcription	Hop-interacting protein THI039 [Solanum lycopersicum]
gene330	35	91	2.29358	6.47293	0.000179025148388591	1.57275754151313	up	--	--	--	--	--	--	--	--	Photosystem II 5 kDa protein, chloroplastic OS=Arabidopsis thaliana OX=3702 GN=PSBT PE=3 SV=2	--	--	photosystem II 5 kDa protein, chloroplastic-like [Solanum lycopersicum]
gene12773	32	83	0.178805	0.505935	0.000330578597558308	1.56894897121193	up	--	--	Biological Process: defense response (GO:0006952);; Molecular Function: ADP binding (GO:0043531);;	K13453|1.2e-156|nsy:104237871|K13453 disease resistance protein | (RefSeq) putative late blight resistance protein homolog R1A-4 isoform X1	Plant-pathogen interaction (ko04626)	[T]	Signal transduction mechanisms	Late blight resistance protein R1	Putative late blight resistance protein homolog R1C-3 OS=Solanum demissum OX=50514 GN=R1C-3 PE=3 SV=1	T	Signal transduction mechanisms	putative late blight resistance protein homolog R1C-3 [Solanum lycopersicum]
gene20552	136	352	1.77255	5.02129	2.52499303904811e-08	1.56892573912619	up	--	--	Cellular Component: integral component of membrane (GO:0016021);;	K21435|2.4e-28|var:108322980|K21435 ankyrin repeat domain-containing protein 6 | (RefSeq) ankyrin repeat-containing protein At3g12360-like	--	[R]	General function prediction only	Ankyrin repeats (3 copies)	--	S	Function unknown	ankyrin repeat-containing protein ITN1-like [Solanum lycopersicum]
gene5217	27	70	0.49627	1.40803	0.00130270153067598	1.56757033617434	up	--	--	Biological Process: transcription, DNA-templated (GO:0006351);; Molecular Function: sequence-specific DNA binding (GO:0043565);;	--	--	--	--	--	Protein DOG1-like 2 OS=Arabidopsis thaliana OX=3702 GN=DOGL2 PE=4 SV=2	S	Function unknown	protein DOG1-like 3 [Solanum lycopersicum]
gene4486	64	165	0.788889	2.25666	4.0218130429128e-06	1.56222829727523	up	[G]	Carbohydrate transport and metabolism	Cellular Component: integral component of membrane (GO:0016021);; Molecular Function: transmembrane transporter activity (GO:0022857);;	K08150|2.1e-62|sly:101248490|K08150 MFS transporter, SP family, solute carrier family 2 (myo-inositol transporter), member 13 | (RefSeq) inositol transporter 1	--	[R]	General function prediction only	Sugar (and other) transporter	Probable polyol transporter 6 OS=Arabidopsis thaliana OX=3702 GN=PLT6 PE=2 SV=2	P	Inorganic ion transport and metabolism	probable polyol transporter 6 [Solanum lycopersicum]
gene6582	35	90	1.99684	5.66205	0.000222890903631772	1.55683648261057	up	--	--	Cellular Component: integral component of membrane (GO:0016021);;	--	--	--	--	--	--	--	--	uncharacterized protein LOC104645999 [Solanum lycopersicum]
gene17697	21	54	0.146035	0.420864	0.00474469577548497	1.5544270611265	up	--	--	Cellular Component: integral component of membrane (GO:0016021);;	K13466|0.0e+00|sot:102578277|K13466 EIX receptor 1/2 | (RefSeq) LRR receptor-like serine/threonine-protein kinase GSO2	Plant-pathogen interaction (ko04626)	[R]	General function prediction only	Leucine rich repeat	Receptor-like protein EIX2 OS=Solanum lycopersicum OX=4081 GN=EIX2 PE=1 SV=2	S	Function unknown	receptor-like protein EIX1 [Solanum lycopersicum]
gene28259	57	146	0.275909	0.779552	9.87541768658249e-06	1.55260410141788	up	[F]	Nucleotide transport and metabolism	Molecular Function: aldehyde oxidase activity (GO:0004031);; Molecular Function: iron ion binding (GO:0005506);; Molecular Function: electron transfer activity (GO:0009055);; Molecular Function: 2 iron, 2 sulfur cluster binding (GO:0051537);; Molecular Function: FAD binding (GO:0071949);; Molecular Function: geranial:oxygen oxidoreductase activity (GO:0102797);; Molecular Function: heptaldehyde:o…	K09842|0.0e+00|sly:543652|K09842 abscisic-aldehyde oxidase [EC:1.2.3.14] | (RefSeq) TAO3; aldehyde oxidase	Carotenoid biosynthesis (ko00906)	[F]	Nucleotide transport and metabolism	Molybdopterin-binding domain of aldehyde dehydrogenase	Indole-3-acetaldehyde oxidase OS=Arabidopsis thaliana OX=3702 GN=AAO1 PE=1 SV=2	F	Nucleotide transport and metabolism	aldehyde oxidase [Solanum lycopersicum]
gene25796	130	332	1.84003	5.12578	5.11072348305636e-08	1.54959199398726	up	[G]	Carbohydrate transport and metabolism	Molecular Function: UDP-glycosyltransferase activity (GO:0008194);;	K13495|1.8e-256|sly:101246295|K13495 cis-zeatin O-glucosyltransferase [EC:2.4.1.215] | (RefSeq) zeatin O-glucosyltransferase	Zeatin biosynthesis (ko00908)	[GC]	Carbohydrate transport and metabolism;; Energy production and conversion	UDP-glucoronosyl and UDP-glucosyl transferase	Zeatin O-glucosyltransferase OS=Phaseolus lunatus OX=3884 GN=ZOG1 PE=2 SV=1	--	--	zeatin O-glucosyltransferase [Solanum lycopersicum]
gene16058	39	99	0.489395	1.34499	0.000190060462953241	1.53861394000879	up	--	--	Cellular Component: integral component of membrane (GO:0016021);;	K13783|1.0e-06|nta:107776389|K13783 MFS transporter, OPA family, solute carrier family 37 (glycerol-3-phosphate transporter), member 1/2 | (RefSeq) putative glycerol-3-phosphate transporter 1	--	--	--	--	--	--	--	uncharacterized protein LOC101258466 isoform X2 [Solanum lycopersicum]
gene10324	426	1078	6.65855	18.3918	3.82325766067365e-10	1.53703133965686	up	[Q]	Secondary metabolites biosynthesis, transport and catabolism	Molecular Function: oxidoreductase activity (GO:0016491);; Molecular Function: metal ion binding (GO:0046872);;	K13229|1.2e-86|sita:101778204|K13229 2,4-dihydroxy-1,4-benzoxazin-3-one-glucoside dioxygenase [EC:1.14.11.59] | (RefSeq) DIBOA-glucoside dioxygenase BX6	Benzoxazinoid biosynthesis (ko00402)	[QR]	Secondary metabolites biosynthesis, transport and catabolism;; General function prediction only	2OG-Fe(II) oxygenase superfamily	1-aminocyclopropane-1-carboxylate oxidase homolog 1 OS=Arabidopsis thaliana OX=3702 GN=At1g06620 PE=2 SV=1	Q	Secondary metabolites biosynthesis, transport and catabolism	1-aminocyclopropane-1-carboxylate oxidase homolog 1 [Solanum lycopersicum]
gene25299	840	2125	11.3215	31.2173	8.49502554448246e-11	1.53674720571963	up	--	--	Molecular Function: nucleotide binding (GO:0000166);; Molecular Function: molecular_function (GO:0003674);; Molecular Function: binding (GO:0005488);; Molecular Function: protein binding (GO:0005515);; Cellular Component: cellular_component (GO:0005575);; Cellular Component: intracellular (GO:0005622);; Cellular Component: obsolete cell (GO:0005623);; Cellular Component: cytoplasm (GO:0005737);; …	K13466|8.5e-13|nta:107774822|K13466 EIX receptor 1/2 | (RefSeq) leucine-rich repeat receptor protein kinase MSP1-like	Plant-pathogen interaction (ko04626)	[R]	General function prediction only	Leucine rich repeat	Polygalacturonase inhibitor 2 OS=Arabidopsis thaliana OX=3702 GN=PGIP2 PE=2 SV=2	S	Function unknown	receptor-like protein 33 [Solanum lycopersicum]
gene28860	99	250	1.03267	2.84788	4.62117133696044e-07	1.53305036387409	up	[G]	Carbohydrate transport and metabolism	Cellular Component: integral component of membrane (GO:0016021);; Molecular Function: transmembrane transporter activity (GO:0022857);; Biological Process: phosphate ion homeostasis (GO:0055062);;	K13783|5.0e-282|sly:101249891|K13783 MFS transporter, OPA family, solute carrier family 37 (glycerol-3-phosphate transporter), member 1/2 | (RefSeq) putative glycerol-3-phosphate transporter 5	--	[G]	Carbohydrate transport and metabolism	Major Facilitator Superfamily	Putative glycerol-3-phosphate transporter 5 OS=Arabidopsis thaliana OX=3702 GN=At2g13100 PE=2 SV=2	G	Carbohydrate transport and metabolism	putative glycerol-3-phosphate transporter 5 [Solanum lycopersicum]
gene5263	458	1148	8.00628	21.8974	4.74782023577527e-10	1.52332472791219	up	[O]	Posttranslational modification, protein turnover, chaperones	Molecular Function: cysteine-type peptidase activity (GO:0008234);; Cellular Component: integral component of membrane (GO:0016021);;	K16292|3.3e-91|gmx:100778521|K16292 KDEL-tailed cysteine endopeptidase [EC:3.4.22.-] | (RefSeq) senescence-specific cysteine protease SAG39	--	[O]	Posttranslational modification, protein turnover, chaperones	Papain family cysteine protease	Senescence-specific cysteine protease SAG39 OS=Oryza sativa subsp. japonica OX=39947 GN=SAG39 PE=2 SV=2	O	Posttranslational modification, protein turnover, chaperones	zingipain-2 [Solanum lycopersicum]
gene28870	737	1847	9.73422	26.5979	1.69500849952282e-10	1.52317278441922	up	[M]	Cell wall/membrane/envelope biogenesis	Cellular Component: integral component of membrane (GO:0016021);;	K08679|4.6e-252|sly:101251855|K08679 UDP-glucuronate 4-epimerase [EC:5.1.3.6] | (RefSeq) UDP-glucuronate 4-epimerase 1	Amino sugar and nucleotide sugar metabolism (ko00520)	[M]	Cell wall/membrane/envelope biogenesis	GDP-mannose 4,6 dehydratase	UDP-glucuronate 4-epimerase 1 OS=Arabidopsis thaliana OX=3702 GN=GAE1 PE=1 SV=1	M	Cell wall/membrane/envelope biogenesis	UDP-glucuronate 4-epimerase 1 [Solanum lycopersicum]
gene15467	125	313	2.36736	6.4626	1.43443847595946e-07	1.5211264157797	up	--	--	--	K08238|6.3e-34|brp:103847104|K08238 xyloglucan 6-xylosyltransferase [EC:2.4.2.39] | (RefSeq) probable xyloglucan 6-xylosyltransferase 3	--	--	--	LURP-one-related	Protein LURP-one-related 10 OS=Arabidopsis thaliana OX=3702 GN=At3g11740 PE=2 SV=2	S	Function unknown	protein LURP-one-related 14-like [Solanum lycopersicum]
gene10641	437	1089	6.21269	16.9044	7.29305322092062e-10	1.51490807441679	up	--	--	Molecular Function: UDP-glycosyltransferase activity (GO:0008194);;	K13495|1.4e-273|sly:101262709|K13495 cis-zeatin O-glucosyltransferase [EC:2.4.1.215] | (RefSeq) zeatin O-xylosyltransferase	Zeatin biosynthesis (ko00908)	[GC]	Carbohydrate transport and metabolism;; Energy production and conversion	UDP-glucoronosyl and UDP-glucosyl transferase	Zeatin O-glucosyltransferase OS=Phaseolus lunatus OX=3884 GN=ZOG1 PE=2 SV=1	H	Coenzyme transport and metabolism	zeatin O-xylosyltransferase [Solanum lycopersicum]
gene4008	126	314	0.737975	2.01318	1.6565868159541e-07	1.51424319132007	up	[T]	Signal transduction mechanisms	Molecular Function: protein kinase activity (GO:0004672);; Molecular Function: ATP binding (GO:0005524);; Cellular Component: plasma membrane (GO:0005886);; Cellular Component: plasmodesma (GO:0009506);; Biological Process: protein autophosphorylation (GO:0046777);;	K13435|6.7e-72|sly:101268866|K13435 serine/threonine-protein kinase Pto | (RefSeq) Pto; serine/threonine protein kinase Pto	Plant-pathogen interaction (ko04626)	[T]	Signal transduction mechanisms	Protein tyrosine and serine/threonine kinase	Receptor-like protein kinase FERONIA OS=Arabidopsis thaliana OX=3702 GN=FER PE=1 SV=1	T	Signal transduction mechanisms	receptor-like protein kinase FERONIA [Solanum lycopersicum]
gene10036	146	363	2.06298	5.59015	7.14861557189374e-08	1.51104063356972	up	--	--	Molecular Function: DNA binding (GO:0003677);; Molecular Function: DNA-binding transcription factor activity (GO:0003700);; Cellular Component: nucleus (GO:0005634);;	K09287|1.2e-208|sly:101259430|K09287 RAV-like factor | (RefSeq) AP2/ERF and B3 domain-containing transcription factor RAV1	--	--	--	B3 DNA binding domain	AP2/ERF and B3 domain-containing transcription factor RAV1 OS=Arabidopsis thaliana OX=3702 GN=RAV1 PE=1 SV=1	K	Transcription	AP2/ERF and B3 domain-containing transcription factor RAV1 [Solanum lycopersicum]
NewGene_1199	47	116	1.37812	3.7303	9.48617091383916e-05	1.49864161530515	up	--	--	Cellular Component: integral component of membrane (GO:0016021);;	--	--	--	--	--	--	--	--	--
gene12901	43	106	0.435202	1.17704	0.000196946862878201	1.49666141118772	up	--		Molecular Function: protein kinase activity (GO:0004672);; Molecular Function: ATP binding (GO:0005524);; Cellular Component: integral component of membrane (GO:0016021);;	K03283|3.0e-50|qsu:112017276|K03283 heat shock 70kDa protein 1/2/6/8 | (RefSeq) heat shock cognate 70 kDa protein 2-like	Spliceosome (ko03040);; Protein processing in endoplasmic reticulum (ko04141);; Endocytosis (ko04144)	[T]	Signal transduction mechanisms	Protein kinase domain	LEAF RUST 10 DISEASE-RESISTANCE LOCUS RECEPTOR-LIKE PROTEIN KINASE-like 2.8 OS=Arabidopsis thaliana OX=3702 GN=LRK10L-2.8 PE=2 SV=2	T	Signal transduction mechanisms	LEAF RUST 10 DISEASE-RESISTANCE LOCUS RECEPTOR-LIKE PROTEIN KINASE-like 2.1 [Solanum lycopersicum]
gene23731	35	86	0.815446	2.18807	0.000654336771552623	1.4913348415737	up	--	--	Molecular Function: DNA binding (GO:0003677);; Molecular Function: DNA-binding transcription factor activity (GO:0003700);; Cellular Component: nucleus (GO:0005634);;	K14516|3.4e-127|sly:543712|K14516 ethylene-responsive transcription factor 1 | (RefSeq) EREB; ethylene responsive element binding protein	MAPK signaling pathway - plant (ko04016);; Plant hormone signal transduction (ko04075)	--	--	AP2 domain	Ethylene-response factor C3 OS=Solanum lycopersicum OX=4081 GN=ERF.C.3 PE=2 SV=1	K	Transcription	ethylene responsive element binding protein [Solanum lycopersicum]
gene17545	237	581	6.9213	18.4804	1.18129607274637e-08	1.4910233353607	up	--	--	--	--	--	[O]	Posttranslational modification, protein turnover, chaperones	--	--	O	Posttranslational modification, protein turnover, chaperones	uncharacterized protein LOC101251003 [Solanum lycopersicum]
gene21245	861	2107	14.4955	38.6786	3.70841980047631e-10	1.48885703815661	up	--	--	--	--	--	--	--	PLATZ transcription factor	--	S	Function unknown	hypothetical protein EJD97_019993 [Solanum chilense]
gene19105	20	49	0.697389	1.92126	0.0102968674761305	1.4844996454905	up	--	--	Biological Process: metal ion transport (GO:0030001);; Molecular Function: metal ion binding (GO:0046872);;	--	--	--	--	--	--	S	Function unknown	heavy metal-associated isoprenylated plant protein 2-like [Solanum lycopersicum]
gene29921	36	88	0.376468	1.01097	0.000525387636496566	1.48396773824414	up	[MDT]	Cell wall/membrane/envelope biogenesis;; Cell cycle control, cell division, chromosome partitioning;; Signal transduction mechanisms	Molecular Function: ATP binding (GO:0005524);;	K08900|2.4e-98|ccav:112515720|K08900 mitochondrial chaperone BCS1 | (RefSeq) AAA-ATPase ASD, mitochondrial-like	--	[O]	Posttranslational modification, protein turnover, chaperones	Domain associated at C-terminal with AAA	AAA-ATPase At5g57480 OS=Arabidopsis thaliana OX=3702 GN=At5g57480 PE=3 SV=1	O	Posttranslational modification, protein turnover, chaperones	AAA-ATPase At5g57480 [Solanum lycopersicum]
gene28381	27	66	0.594771	1.5906	0.0033142034415659	1.48282663367993	up	--	--	Cellular Component: nucleus (GO:0005634);; Cellular Component: integral component of membrane (GO:0016021);;	K22377|4.6e-13|smo:SELMODRAFT_437336|K22377 E3 ubiquitin-protein ligase listerin [EC:2.3.2.27] | (RefSeq) hypothetical protein	--	--	--	CCT motif	Zinc finger protein CONSTANS-LIKE 5 OS=Arabidopsis thaliana OX=3702 GN=COL5 PE=2 SV=2	K	Transcription	two-component response regulator-like APRR5 [Solanum lycopersicum]
gene13861	869	2113	12.6733	33.5838	4.74782023577527e-10	1.47961838539453	up	--	--	Cellular Component: integral component of membrane (GO:0016021);; Molecular Function: metal ion binding (GO:0046872);; Biological Process: oxidation-reduction process (GO:0055114);;	--	--	[T]	Signal transduction mechanisms	Protein of unknown function (DUF568)	Cytochrome b561 and DOMON domain-containing protein At5g35735 OS=Arabidopsis thaliana OX=3702 GN=At5g35735 PE=2 SV=1	T	Signal transduction mechanisms	cytochrome b561 and DOMON domain-containing protein At5g47530 [Solanum lycopersicum]
gene490	26	63	0.995932	2.62292	0.00427481572220009	1.47000810201985	up	--	--	Cellular Component: integral component of membrane (GO:0016021);;	--	--	--	--	--	--	--	--	uncharacterized protein LOC101261845 [Solanum lycopersicum]
gene16113	24	58	0.425152	1.1322	0.00563829833847528	1.46580152070817	up	[R]	General function prediction only	Molecular Function: hydrolase activity, acting on ester bonds (GO:0016788);;	--	--	--	--	GDSL-like Lipase/Acylhydrolase	GDSL esterase/lipase At1g29670 OS=Arabidopsis thaliana OX=3702 GN=At1g29670 PE=2 SV=1	S	Function unknown	GDSL-like lipase/acylhydrolase superfamily protein precursor [Solanum lycopersicum]
gene22395	34	82	0.713348	1.90736	0.000998618391216558	1.46437612390638	up	--	--	--	K03283|9.0e-14|zju:107413482|K03283 heat shock 70kDa protein 1/2/6/8 | (RefSeq) heat shock cognate 70 kDa protein 2-like isoform X1	Spliceosome (ko03040);; Protein processing in endoplasmic reticulum (ko04141);; Endocytosis (ko04144)	--	--	C1 domain	--	S	Function unknown	uncharacterized protein LOC101250920 [Solanum lycopersicum]
gene20951	46	110	1.45288	3.77573	0.000199035377929089	1.45303727037035	up	--	--	Molecular Function: N-acetyltransferase activity (GO:0008080);;	K22246|2.7e-129|sly:544254|K22246 tyramine N-feruloyltransferase [EC:2.3.1.110] | (RefSeq) THT1-3; N-hydroxycinnamoyl-CoA:tyramine N-hydroxycinnamoyl transferase THT1-3	--	[E]	Amino acid transport and metabolism	Acetyltransferase (GNAT) family	Tyramine N-feruloyltransferase 4/11 OS=Nicotiana tabacum OX=4097 GN=THT4 PE=2 SV=1	E	Amino acid transport and metabolism	N-hydroxycinnamoyl-CoA:tyramine N-hydroxycinnamoyl transferase THT1-3 [Solanum lycopersicum]
NewGene_2158	184	437	1.75791	4.54942	1.21917592948356e-07	1.44516096328035	up	--	--	--	--	--	[R]	General function prediction only	Leucine rich repeat N-terminal domain	Receptor-like protein 6 OS=Arabidopsis thaliana OX=3702 GN=RLP6 PE=3 SV=1	S	Function unknown	receptor-like protein 6 [Solanum pennellii]
gene24542	611	1450	8.71698	22.561	2.51732904753204e-09	1.44450505324507	up	--	--	Molecular Function: aspartic-type endopeptidase activity (GO:0004190);;	K22683|3.0e-265|sly:101264466|K22683 aspartyl protease family protein [EC:3.4.23.-] | (RefSeq) aspartyl protease family protein 2	--	[O]	Posttranslational modification, protein turnover, chaperones	Xylanase inhibitor N-terminal	Aspartyl protease family protein 2 OS=Arabidopsis thaliana OX=3702 GN=APF2 PE=2 SV=1	O	Posttranslational modification, protein turnover, chaperones	aspartyl protease family protein 2 [Solanum lycopersicum]
gene28748	194	459	5.8225	15.0671	1.08942799662868e-07	1.43970647248818	up	--	--	Cellular Component: nucleus (GO:0005634);; Biological Process: response to wounding (GO:0009611);; Biological Process: regulation of defense response (GO:0031347);; Biological Process: regulation of jasmonic acid mediated signaling pathway (GO:2000022);;	K13464|5.3e-123|sly:100134911|K13464 jasmonate ZIM domain-containing protein | (RefSeq) SlJAZ2; jasmonate ZIM-domain protein 2	Plant hormone signal transduction (ko04075)	--	--	tify domain	Protein TIFY 10A OS=Arabidopsis thaliana OX=3702 GN=TIFY10A PE=1 SV=1	S	Function unknown	jasmonate ZIM-domain protein 2 [Solanum lycopersicum]
gene15984	55	130	0.785112	2.00958	0.000122464818828455	1.43669651572824	up	--	--	Cellular Component: integral component of membrane (GO:0016021);;	K16286|2.0e-28|ats:109740546|K16286 E3 ubiquitin-protein ligase EL5 [EC:2.3.2.27] | (RefSeq) LOC109740546; E3 ubiquitin-protein ligase EL5-like	--	[O]	Posttranslational modification, protein turnover, chaperones	Ring finger domain	RING-H2 finger protein ATL60 OS=Arabidopsis thaliana OX=3702 GN=ATL60 PE=2 SV=1	O	Posttranslational modification, protein turnover, chaperones	RING-H2 finger protein ATL3-like [Solanum lycopersicum]
gene16546	968	2283	11.7775	30.2828	1.29903316256213e-09	1.43562236148312	up	[M]	Cell wall/membrane/envelope biogenesis	Molecular Function: protein serine/threonine kinase activity (GO:0004674);; Molecular Function: ATP binding (GO:0005524);; Cellular Component: plasma membrane (GO:0005886);; Cellular Component: integral component of membrane (GO:0016021);; Biological Process: protein autophosphorylation (GO:0046777);;	K13415|1.4e-55|ccav:112515536|K13415 protein brassinosteroid insensitive 1 [EC:2.7.10.1 2.7.11.1] | (RefSeq) systemin receptor SR160-like	Plant hormone signal transduction (ko04075)	--	--	Protein kinase domain	Leucine-rich repeat receptor-like serine/threonine/tyrosine-protein kinase SOBIR1 OS=Arabidopsis thaliana OX=3702 GN=SOBIR1 PE=1 SV=1	T	Signal transduction mechanisms	leucine-rich repeat receptor-like serine/threonine/tyrosine-protein kinase SOBIR1 precursor [Solanum lycopersicum]
gene2528	159	375	5.55792	14.3362	2.86010583987781e-07	1.43499629129401	up	--	--	Biological Process: defense response to bacterium (GO:0042742);; Biological Process: defense response to fungus (GO:0050832);;	--	--	[R]	General function prediction only	Barwin family	Pathogenesis-related protein P2 OS=Solanum lycopersicum OX=4081 PE=2 SV=1	S	Function unknown	pathogenesis-related protein P2 precursor [Solanum lycopersicum]
gene18604	22	52	0.322701	0.844307	0.0122544017848763	1.43339896129689	up	--	--	Cellular Component: integral component of membrane (GO:0016021);; Molecular Function: metal ion binding (GO:0046872);; Biological Process: oxidation-reduction process (GO:0055114);;	--	--	[T]	Signal transduction mechanisms	Protein of unknown function (DUF568)	Cytochrome b561 and DOMON domain-containing protein At4g17280 OS=Arabidopsis thaliana OX=3702 GN=At4g17280 PE=2 SV=1	T	Signal transduction mechanisms	cytochrome b561 and DOMON domain-containing protein At5g47530 [Solanum lycopersicum]
gene21707	42	99	0.525578	1.35175	0.0006290820845745	1.43205047932584	up	[E]	Amino acid transport and metabolism	Molecular Function: 1-aminocyclopropane-1-carboxylate synthase activity (GO:0016847);; Molecular Function: pyridoxal phosphate binding (GO:0030170);;	K20772|9.4e-286|sly:101246650|K20772 1-aminocyclopropane-1-carboxylate synthase 1/2/6 [EC:4.4.1.14] | (RefSeq) LE-ACS1B; 1-aminocyclopropane-1-carboxylate synthase-like	Cysteine and methionine metabolism (ko00270);; MAPK signaling pathway - plant (ko04016)	[T]	Signal transduction mechanisms	Aminotransferase class I and II	1-aminocyclopropane-1-carboxylate synthase OS=Glycine max OX=3847 GN=ACS1 PE=2 SV=1	T	Signal transduction mechanisms	1-aminocyclopropane-1-carboxylate synthase [Solanum lycopersicum]
gene18742	28	66	0.546735	1.41091	0.00501960344601575	1.43061285718907	up	--	--	Cellular Component: integral component of membrane (GO:0016021);;	--	--	--	--	EXPERA (EXPanded EBP superfamily)	--	S	Function unknown	sigma intracellular receptor 2-like [Solanum lycopersicum]
gene14829	31	73	0.849375	2.19233	0.00200043809541898	1.4296212069976	up	[R]	General function prediction only	Cellular Component: cellular_component (GO:0005575);; Cellular Component: intracellular (GO:0005622);; Cellular Component: obsolete cell (GO:0005623);; Cellular Component: cytoplasm (GO:0005737);; Cellular Component: cytosol (GO:0005829);; Cellular Component: obsolete intracellular part (GO:0044424);; Cellular Component: obsolete cytoplasmic part (GO:0044444);; Cellular Component: obsolete cell p…	--	--	--	--	--	--	S	Function unknown	uncharacterized protein At5g48480 [Solanum lycopersicum]
gene4499	90	211	1.20299	3.10001	7.11065288753805e-06	1.42579857095021	up	[G]	Carbohydrate transport and metabolism	Cellular Component: integral component of membrane (GO:0016021);; Molecular Function: transmembrane transporter activity (GO:0022857);;	K23677|5.3e-92|gra:105802280|K23677 MFS transporter, Spinster family, sphingosine-1-phosphate transporter | (RefSeq) uncharacterized LOC105802280	--	[G]	Carbohydrate transport and metabolism	Major Facilitator Superfamily	--	G	Carbohydrate transport and metabolism	protein spinster-like [Solanum lycopersicum]
gene6706	107	250	1.8352	4.68252	3.0693209345981e-06	1.42108532832541	up	--	--	Molecular Function: peroxidase activity (GO:0004601);; Cellular Component: extracellular region (GO:0005576);; Biological Process: response to oxidative stress (GO:0006979);; Molecular Function: heme binding (GO:0020037);; Biological Process: hydrogen peroxide catabolic process (GO:0042744);; Molecular Function: metal ion binding (GO:0046872);;	K00430|1.3e-188|sly:101257228|K00430 peroxidase [EC:1.11.1.7] | (RefSeq) peroxidase 51	Phenylpropanoid biosynthesis (ko00940)	--	--	Peroxidase	Peroxidase 51 OS=Arabidopsis thaliana OX=3702 GN=PER51 PE=2 SV=1	Q	Secondary metabolites biosynthesis, transport and catabolism	peroxidase 51 [Solanum lycopersicum]
gene26902	63	147	1.21449	3.09855	5.93043442873476e-05	1.41837538842051	up	[FR]	Nucleotide transport and metabolism;; General function prediction only	Cellular Component: condensin complex (GO:0000796);; Biological Process: mitotic chromosome condensation (GO:0007076);; Molecular Function: hydrolase activity (GO:0016787);;	K07766|9.5e-115|sly:101260499|K07766 diphosphoinositol-polyphosphate diphosphatase [EC:3.6.1.52] | (RefSeq) nudix hydrolase 18, mitochondrial-like	--	[T]	Signal transduction mechanisms	NUDIX domain	Nudix hydrolase 17, mitochondrial OS=Arabidopsis thaliana OX=3702 GN=NUDT17 PE=2 SV=1	T	Signal transduction mechanisms	nudix hydrolase 18, mitochondrial-like [Solanum lycopersicum]
gene5992	203	473	1.52809	3.87357	1.43443847595946e-07	1.41766260261104	up	[T]	Signal transduction mechanisms	Biological Process: defense response (GO:0006952);; Molecular Function: ADP binding (GO:0043531);;	K13457|1.0e-77|vvi:100253350|K13457 disease resistance protein RPM1 | (RefSeq) disease resistance protein RPM1	Plant-pathogen interaction (ko04626)	[T]	Signal transduction mechanisms	NB-ARC domain	Disease resistance RPP13-like protein 4 OS=Arabidopsis thaliana OX=3702 GN=RPP13L4 PE=1 SV=2	T	Signal transduction mechanisms	disease resistance RPP13-like protein 4 [Solanum lycopersicum]
gene26901	39	91	0.571195	1.48071	0.000950701500077621	1.41720095045282	up	[G]	Carbohydrate transport and metabolism	Molecular Function: zinc ion binding (GO:0008270);; Molecular Function: oxidoreductase activity (GO:0016491);;	K23232|1.8e-209|sly:543602|K23232 8-hydroxygeraniol dehydrogenase [EC:1.1.1.324] | (RefSeq) 8-hydroxygeraniol dehydrogenase	Monoterpenoid biosynthesis (ko00902)	[Q]	Secondary metabolites biosynthesis, transport and catabolism	Alcohol dehydrogenase GroES-like domain	8-hydroxygeraniol dehydrogenase OS=Catharanthus roseus OX=4058 GN=10HGO PE=1 SV=1	Q	Secondary metabolites biosynthesis, transport and catabolism	8-hydroxygeraniol dehydrogenase [Solanum lycopersicum]
gene25607	266	619	6.25038	15.8678	5.33986565021843e-08	1.41595623861975	up	--	--	--	--	--	--	--	VQ motif	--	S	Function unknown	calmodulin-binding protein 25 [Solanum lycopersicum]
gene6733	18	42	0.228555	0.602713	0.0240360380201449	1.41361725235212	up	[QV]	Secondary metabolites biosynthesis, transport and catabolism;; Defense mechanisms	Molecular Function: monooxygenase activity (GO:0004497);; Molecular Function: iron ion binding (GO:0005506);; Molecular Function: oxidoreductase activity, acting on paired donors, with incorporation or reduction of molecular oxygen (GO:0016705);; Molecular Function: heme binding (GO:0020037);;	K13260|2.1e-195|ini:109151908|K13260 isoflavone/4'-methoxyisoflavone 2'-hydroxylase [EC:1.14.14.90 1.14.14.89] | (RefSeq) cytochrome P450 81E8-like	Isoflavonoid biosynthesis (ko00943)	[Q]	Secondary metabolites biosynthesis, transport and catabolism	Cytochrome P450	Cytochrome P450 81Q32 OS=Catharanthus roseus OX=4058 GN=CYP81Q32 PE=2 SV=1	Q	Secondary metabolites biosynthesis, transport and catabolism	cytochrome P450 81D1-like [Solanum lycopersicum]
gene4992	69	160	0.994802	2.51116	5.42058679422495e-05	1.40955924434587	up	--	--	Cellular Component: integral component of membrane (GO:0016021);;	--	--	--	--	--	--	S	Function unknown	uncharacterized protein LOC101257038 [Solanum lycopersicum]
gene3367	93	215	3.37084	8.52418	9.76600926017406e-06	1.40564067544592	up	--	--	--	--	--	--	--	--	--	--	--	uncharacterized protein LOC101261663 [Solanum lycopersicum]
gene16217	35	81	0.7375	1.89881	0.00185819969847937	1.40504049860022	up	--	--	Molecular Function: O-acyltransferase activity (GO:0008374);; Cellular Component: integral component of membrane (GO:0016021);;	--	--	--	--	Membrane bound O-acyl transferase family	Long-chain-alcohol O-fatty-acyltransferase OS=Simmondsia chinensis OX=3999 PE=1 SV=1	S	Function unknown	long-chain-alcohol O-fatty-acyltransferase-like [Solanum lycopersicum]
gene11371	62	143	0.894793	2.26494	9.21477208601145e-05	1.4016407079432	up	--	--	Cellular Component: integral component of membrane (GO:0016021);;	--	--	--	--	--	--	--	--	uncharacterized protein LOC101261612 [Solanum lycopersicum]
gene27780	74	170	1.06659	2.73434	3.68038951445905e-05	1.39621979378459	up	[T]	Signal transduction mechanisms	Molecular Function: protein serine/threonine kinase activity (GO:0004674);; Molecular Function: ATP binding (GO:0005524);;	K00924|5.2e-109|csat:104712177|K00924 kinase [EC:2.7.1.-] | (RefSeq) probable receptor-like protein kinase At3g55450 isoform X1	--	[T]	Signal transduction mechanisms	Protein kinase domain	Probable serine/threonine-protein kinase PBL3 OS=Arabidopsis thaliana OX=3702 GN=PBL3 PE=1 SV=1	T	Signal transduction mechanisms	probable serine/threonine-protein kinase PBL3 isoform X2 [Solanum lycopersicum]
gene16827	407	933	5.81199	14.5398	2.71326388968615e-08	1.39445089063162	up	[E]	Amino acid transport and metabolism	Molecular Function: prephenate dehydratase activity (GO:0004664);; Biological Process: L-phenylalanine biosynthetic process (GO:0009094);; Cellular Component: chloroplast stroma (GO:0009570);; Molecular Function: arogenate dehydratase activity (GO:0047769);;	K05359|2.9e-246|sly:101247331|K05359 arogenate/prephenate dehydratase [EC:4.2.1.91 4.2.1.51] | (RefSeq) arogenate dehydratase/prephenate dehydratase 6, chloroplastic-like	Phenylalanine, tyrosine and tryptophan biosynthesis (ko00400);; Biosynthesis of amino acids (ko01230)	[E]	Amino acid transport and metabolism	Prephenate dehydratase	Arogenate dehydratase 3, chloroplastic OS=Arabidopsis thaliana OX=3702 GN=ADT3 PE=1 SV=1	E	Amino acid transport and metabolism	arogenate dehydratase/prephenate dehydratase 6, chloroplastic-like [Solanum lycopersicum]
gene5262	641	1468	9.83412	24.5485	9.99101880835749e-09	1.39316548032017	up	[O]	Posttranslational modification, protein turnover, chaperones	Molecular Function: cysteine-type peptidase activity (GO:0008234);; Cellular Component: integral component of membrane (GO:0016021);;	K13441|3.8e-95|sot:102595400|K13441 cysteine protease | (RefSeq) RCR3; fruit bromelain-like	Plant-pathogen interaction (ko04626)	[O]	Posttranslational modification, protein turnover, chaperones	Papain family cysteine protease	Senescence-specific cysteine protease SAG12 OS=Arabidopsis thaliana OX=3702 GN=SAG12 PE=1 SV=1	O	Posttranslational modification, protein turnover, chaperones	phytophthora-inhibited protease 1 [Solanum lycopersicum]
gene28688	62	142	1.45032	3.61795	0.000107974849839094	1.3915247567281	up	--	--	Molecular Function: iron ion binding (GO:0005506);; Cellular Component: cytoplasm (GO:0005737);; Biological Process: inositol catabolic process (GO:0019310);; Molecular Function: inositol oxygenase activity (GO:0050113);;	K00469|8.6e-187|sly:100316875|K00469 inositol oxygenase [EC:1.13.99.1] | (RefSeq) MIOX; myo-inositol oxygenase	Ascorbate and aldarate metabolism (ko00053);; Inositol phosphate metabolism (ko00562)	[R]	General function prediction only	Myo-inositol oxygenase	Inositol oxygenase 4 OS=Arabidopsis thaliana OX=3702 GN=MIOX4 PE=2 SV=1	L	Replication, recombination and repair	myo-inositol oxygenase [Solanum lycopersicum]
gene22417	398	910	9.991	24.9108	3.05028730347653e-08	1.39069456660511	up	[O]	Posttranslational modification, protein turnover, chaperones	Biological Process: response to acid chemical (GO:0001101);; Molecular Function: molecular_function (GO:0003674);; Molecular Function: catalytic activity (GO:0003824);; Molecular Function: glutathione transferase activity (GO:0004364);; Molecular Function: protein binding (GO:0005515);; Cellular Component: cellular_component (GO:0005575);; Cellular Component: intracellular (GO:0005622);; Cellular…	K00799|1.3e-125|sly:101268500|K00799 glutathione S-transferase [EC:2.5.1.18] | (RefSeq) probable glutathione S-transferase	Glutathione metabolism (ko00480)	[O]	Posttranslational modification, protein turnover, chaperones	Glutathione S-transferase, N-terminal domain	Probable glutathione S-transferase OS=Nicotiana tabacum OX=4097 PE=2 SV=1	O	Posttranslational modification, protein turnover, chaperones	probable glutathione S-transferase [Solanum lycopersicum]
gene1905	468	1070	4.09694	10.2139	2.2055286883746e-08	1.39067160399758	up	[O]	Posttranslational modification, protein turnover, chaperones	Molecular Function: serine-type endopeptidase activity (GO:0004252);;	K15333|1.1e-78|nsy:104224633|K15333 tRNA guanosine-2'-O-methyltransferase [EC:2.1.1.34] | (RefSeq) uncharacterized protein LOC104224633	--	--	--	Subtilase family	Subtilisin-like protease SBT3 OS=Solanum lycopersicum OX=4081 GN=sbt3 PE=1 SV=1	O	Posttranslational modification, protein turnover, chaperones	subtilisin-like serine protease family protein [Solanum lycopersicum]
gene25435	3169	7221	54.6113	135.576	2.40428709088417e-09	1.3860293607374	up	[G]	Carbohydrate transport and metabolism	Molecular Function: chitinase activity (GO:0004568);; Biological Process: carbohydrate metabolic process (GO:0005975);; Biological Process: chitin catabolic process (GO:0006032);; Molecular Function: chitin binding (GO:0008061);; Biological Process: cell wall macromolecule catabolic process (GO:0016998);;	K20547|6.8e-195|sly:101267358|K20547 basic endochitinase B [EC:3.2.1.14] | (RefSeq) endochitinase 4	Amino sugar and nucleotide sugar metabolism (ko00520);; MAPK signaling pathway - plant (ko04016)	[R]	General function prediction only	Chitinase class I	Endochitinase 3 (Fragment) OS=Solanum tuberosum OX=4113 GN=CHTB3 PE=2 SV=1	O	Posttranslational modification, protein turnover, chaperones	endochitinase 4 [Solanum lycopersicum]
gene29529	100	228	2.00867	4.99492	1.10099080171194e-05	1.38574076655854	up	--	--	--	--	--	--	--	--	--	--	--	uncharacterized protein LOC101258832 [Solanum lycopersicum]
gene12915	39	89	0.974378	2.42496	0.00140380789058589	1.38518117118902	up	--	--	Molecular Function: DNA binding (GO:0003677);;	K09422|9.1e-161|sly:101244584|K09422 transcription factor MYB, plant | (RefSeq) transcription factor MYB62	--	[K]	Transcription	Myb-like DNA-binding domain	Transcription factor MYB62 OS=Arabidopsis thaliana OX=3702 GN=MYB62 PE=2 SV=1	K	Transcription	transcription factor MYB62 [Solanum lycopersicum]
gene3321	268	610	2.79631	6.94299	1.22247058587384e-07	1.3840287233361	up	[H]	Coenzyme transport and metabolism	Biological Process: protoporphyrinogen IX biosynthetic process (GO:0006782);; Molecular Function: glutamyl-tRNA reductase activity (GO:0008883);; Molecular Function: NADP binding (GO:0050661);;	K02492|9.7e-303|sly:101252440|K02492 glutamyl-tRNA reductase [EC:1.2.1.70] | (RefSeq) glutamyl-tRNA reductase 1, chloroplastic-like	Porphyrin and chlorophyll metabolism (ko00860)	--	--	Shikimate / quinate 5-dehydrogenase	Glutamyl-tRNA reductase 1, chloroplastic OS=Cucumis sativus OX=3659 GN=HEMA1 PE=2 SV=1	H	Coenzyme transport and metabolism	glutamyl-tRNA reductase 1, chloroplastic-like [Solanum lycopersicum]
NewGene_223	65	148	0.704148	1.8086	9.3846168193969e-05	1.38315471624621	up	--	--	--	--	--	--	--	--	--	--	--	hypothetical protein EJD97_020914 [Solanum chilense]
gene15835	398	905	6.99284	17.3475	3.69841746547345e-08	1.38274683325885	up	[M]	Cell wall/membrane/envelope biogenesis	Molecular Function: protein serine/threonine kinase activity (GO:0004674);; Molecular Function: ATP binding (GO:0005524);;	K00924|3.4e-28|boe:106305043|K00924 kinase [EC:2.7.1.-] | (RefSeq) receptor-like kinase TMK2	--	[T]	Signal transduction mechanisms	Protein kinase domain	Serine/threonine-protein kinase ZRK1 OS=Arabidopsis thaliana OX=3702 GN=ZRK1 PE=1 SV=1	T	Signal transduction mechanisms	putative wall-associated receptor kinase-like 16 [Solanum lycopersicum]
gene5140	513	1163	8.32292	20.5815	2.45226101289514e-08	1.37848516117415	up	[IR]	Lipid transport and metabolism;; General function prediction only	Molecular Function: hydrolase activity, acting on ester bonds (GO:0016788);;	K00679|6.0e-51|cic:CICLE_v10027727mg|K00679 phospholipid:diacylglycerol acyltransferase [EC:2.3.1.158] | (RefSeq) hypothetical protein	Glycerolipid metabolism (ko00561)	--	--	GDSL-like Lipase/Acylhydrolase	GDSL esterase/lipase At1g29670 OS=Arabidopsis thaliana OX=3702 GN=At1g29670 PE=2 SV=1	L	Replication, recombination and repair	GDSL esterase/lipase At1g29670 [Solanum lycopersicum]
gene6436	132	299	1.50457	3.71969	2.70364509982397e-06	1.37660618929112	up	[E]	Amino acid transport and metabolism	Molecular Function: proline dehydrogenase activity (GO:0004657);; Biological Process: proline catabolic process (GO:0006562);;	K00318|1.3e-282|sly:778202|K00318 proline dehydrogenase [EC:1.5.5.2] | (RefSeq) PDH; proline dehydrogenase	Arginine and proline metabolism (ko00330)	[E]	Amino acid transport and metabolism	Proline dehydrogenase	Proline dehydrogenase 1, mitochondrial OS=Arabidopsis thaliana OX=3702 GN=POX1 PE=1 SV=2	E	Amino acid transport and metabolism	proline dehydrogenase [Solanum lycopersicum]
gene19603	26	59	0.553324	1.35269	0.0103799523082711	1.37555166086055	up	--	--	Cellular Component: integral component of membrane (GO:0016021);;	K20359|2.8e-100|sly:101258389|K20359 PRA1 family protein 1 | (RefSeq) PRA1 family protein G2	--	[U]	Intracellular trafficking, secretion, and vesicular transport	PRA1 family protein	PRA1 family protein G2 OS=Arabidopsis thaliana OX=3702 GN=PRA1G2 PE=2 SV=1	P	Inorganic ion transport and metabolism	PRA1 family protein G2 [Solanum lycopersicum]
gene23811	335	756	4.14733	10.1928	8.94166942830813e-08	1.37176817672563	up	[P]	Inorganic ion transport and metabolism	Molecular Function: ammonium transmembrane transporter activity (GO:0008519);; Cellular Component: integral component of membrane (GO:0016021);;	K03320|2.8e-277|sly:101265282|K03320 ammonium transporter, Amt family | (RefSeq) LeAMT1;1; ammonium transporter 1 member 1	--	[P]	Inorganic ion transport and metabolism	Ammonium Transporter Family	Ammonium transporter 1 member 1 OS=Solanum lycopersicum OX=4081 GN=AMT1-1 PE=2 SV=1	P	Inorganic ion transport and metabolism	ammonium transporter 1 member 1 [Solanum lycopersicum]
gene30366	19	43	0.166225	0.416343	0.029237409000085	1.37002867812265	up	--	--	Molecular Function: zinc ion binding (GO:0008270);;	K23541|8.3e-144|pda:103710599|K23541 Ca2+/H+ antiporter, TMEM165/GDT1 family | (RefSeq) pentatricopeptide repeat-containing protein At5g04780, mitochondrial-like	--	[R]	General function prediction only	PPR repeat family	Pentatricopeptide repeat-containing protein At2g03880, mitochondrial OS=Arabidopsis thaliana OX=3702 GN=PCMP-H44 PE=2 SV=1	S	Function unknown	pentatricopeptide repeat-containing protein At2g03880, mitochondrial [Solanum lycopersicum]
gene6213	35	79	1.07846	2.6659	0.00280713320664593	1.36902367194497	up	--	--	Molecular Function: zinc ion binding (GO:0008270);;	--	--	[R]	General function prediction only	AN1-like Zinc finger	Zinc finger AN1 domain-containing stress-associated protein 12 OS=Arabidopsis thaliana OX=3702 GN=SAP12 PE=2 SV=2	S	Function unknown	stress-associated protein 11 [Solanum lycopersicum]
gene9254	67	151	1.71401	4.24465	0.000110055084202979	1.36845049016749	up	--	--	Molecular Function: calcium ion binding (GO:0005509);;	K02183|2.8e-18|cann:107867989|K02183 calmodulin | (RefSeq) probable calcium-binding protein CML45	MAPK signaling pathway - plant (ko04016);; Phosphatidylinositol signaling system (ko04070);; Plant-pathogen interaction (ko04626)	--	--	EF hand	--	T	Signal transduction mechanisms	probable calcium-binding protein CML30 [Solanum lycopersicum]
gene18686	214	481	2.18781	5.35513	4.62117133696044e-07	1.36577109734169	up	--	--	Molecular Function: DNA-binding transcription factor activity (GO:0003700);; Cellular Component: nucleus (GO:0005634);; Molecular Function: sequence-specific DNA binding (GO:0043565);;	K13424|6.6e-21|cmax:111469565|K13424 WRKY transcription factor 33 | (RefSeq) WRKY transcription factor WRKY24-like isoform X1	MAPK signaling pathway - plant (ko04016);; Plant-pathogen interaction (ko04626)	--	--	WRKY DNA -binding domain	WRKY transcription factor 6 OS=Arabidopsis thaliana OX=3702 GN=WRKY6 PE=1 SV=1	K	Transcription	probable WRKY transcription factor 31 [Solanum lycopersicum]
gene24504	259	581	4.09269	10.0049	2.46494713300995e-07	1.36302731904068	up	[M]	Cell wall/membrane/envelope biogenesis	Molecular Function: protein kinase activity (GO:0004672);; Molecular Function: ATP binding (GO:0005524);;	K08867|4.0e-192|sly:101247262|K08867 WNK lysine deficient protein kinase [EC:2.7.11.1] | (RefSeq) serine/threonine-protein kinase WNK8	--	[R]	General function prediction only	Protein kinase domain	Serine/threonine-protein kinase WNK8 OS=Arabidopsis thaliana OX=3702 GN=WNK8 PE=1 SV=1	T	Signal transduction mechanisms	serine/threonine-protein kinase WNK8 [Solanum lycopersicum]
gene1829	2416	5418	34.8983	85.2687	5.42329364699783e-09	1.36298710855699	up	--	--	Molecular Function: DNA binding (GO:0003677);; Molecular Function: ubiquitin-protein transferase activity (GO:0004842);; Molecular Function: zinc ion binding (GO:0008270);; Biological Process: protein ubiquitination (GO:0016567);;	--	--	[R]	General function prediction only	AN1-like Zinc finger	Zinc finger A20 and AN1 domain-containing stress-associated protein 5 OS=Arabidopsis thaliana OX=3702 GN=SAP5 PE=2 SV=1	S	Function unknown	stress-associated protein 1 [Solanum lycopersicum]
gene14251	415	929	5.42962	13.2432	6.09591137160741e-08	1.36017976274153	up	[T]	Signal transduction mechanisms	Molecular Function: protein serine/threonine phosphatase activity (GO:0004722);; Molecular Function: metal ion binding (GO:0046872);;	K17506|4.6e-214|sly:101258862|K17506 protein phosphatase 1L [EC:3.1.3.16] | (RefSeq) putative protein phosphatase 2C 53	--	[T]	Signal transduction mechanisms	Protein phosphatase 2C	Probable protein phosphatase 2C 25 OS=Arabidopsis thaliana OX=3702 GN=At2g30020 PE=1 SV=1	T	Signal transduction mechanisms	putative protein phosphatase 2C 53 [Solanum lycopersicum]
gene26946	21	47	0.610757	1.53239	0.0263077912141787	1.35459066283068	up	--	--	Molecular Function: DNA binding (GO:0003677);; Molecular Function: DNA-binding transcription factor activity (GO:0003700);; Cellular Component: nucleus (GO:0005634);;	K14516|1.0e-99|sly:101246590|K14516 ethylene-responsive transcription factor 1 | (RefSeq) ethylene-responsive transcription factor 1B	MAPK signaling pathway - plant (ko04016);; Plant hormone signal transduction (ko04075)	--	--	AP2 domain	Ethylene-response factor C3 OS=Solanum lycopersicum OX=4081 GN=ERF.C.3 PE=2 SV=1	K	Transcription	ethylene-responsive transcription factor 1B [Solanum lycopersicum]
gene20943	36	80	0.466378	1.15782	0.00332989387270327	1.3466548448055	up	[E]	Amino acid transport and metabolism	Molecular Function: carboxy-lyase activity (GO:0016831);; Biological Process: carboxylic acid metabolic process (GO:0019752);; Molecular Function: pyridoxal phosphate binding (GO:0030170);;	K22427|1.1e-275|sly:101265461|K22427 phenylalanine decarboxylase [EC:4.1.1.53] | (RefSeq) histidine decarboxylase-like	Phenylalanine metabolism (ko00360)	[E]	Amino acid transport and metabolism	Pyridoxal-dependent decarboxylase conserved domain	Histidine decarboxylase OS=Solanum lycopersicum OX=4081 GN=HDC PE=2 SV=1	E	Amino acid transport and metabolism	histidine decarboxylase-like [Solanum lycopersicum]
gene12413	69	153	1.61575	3.90087	0.000148772096012625	1.34506699213072	up	--	--	Cellular Component: cellular_component (GO:0005575);; Cellular Component: obsolete cell (GO:0005623);; Cellular Component: plasma membrane (GO:0005886);; Cellular Component: membrane (GO:0016020);; Cellular Component: obsolete cell part (GO:0044464);; Cellular Component: cell periphery (GO:0071944);;	--	--	--	--	--	Uncharacterized protein At1g76070 OS=Arabidopsis thaliana OX=3702 GN=At1g76070 PE=1 SV=1	S	Function unknown	uncharacterized protein At1g76070 [Solanum lycopersicum]
gene22050	46	102	0.652554	1.60854	0.000876769096056287	1.34422254455643	up	[M]	Cell wall/membrane/envelope biogenesis	Molecular Function: protein serine/threonine kinase activity (GO:0004674);; Molecular Function: ATP binding (GO:0005524);;	K01180|1.1e-63|cmax:111487562|K01180 endo-1,3(4)-beta-glucanase [EC:3.2.1.6] | (RefSeq) uncharacterized protein LOC111487562	--	[T]	Signal transduction mechanisms	Protein kinase domain	Cold-responsive protein kinase 1 OS=Arabidopsis thaliana OX=3702 GN=CRPK1 PE=1 SV=1	T	Signal transduction mechanisms	putative serine/threonine-protein kinase isoform X1 [Solanum lycopersicum]
gene8056	70	155	0.62005	1.49651	0.000148772096012625	1.34307065509964	up	[M]	Cell wall/membrane/envelope biogenesis	Molecular Function: protein kinase activity (GO:0004672);; Molecular Function: ATP binding (GO:0005524);; Cellular Component: integral component of membrane (GO:0016021);; Biological Process: recognition of pollen (GO:0048544);;	K13416|1.0e-50|adu:107481750|K13416 brassinosteroid insensitive 1-associated receptor kinase 1 [EC:2.7.10.1 2.7.11.1] | (RefSeq) BRASSINOSTEROID INSENSITIVE 1-associated receptor kinase 1 isoform X1	MAPK signaling pathway - plant (ko04016);; Plant hormone signal transduction (ko04075);; Plant-pathogen interaction (ko04626)	--	--	Protein kinase domain	G-type lectin S-receptor-like serine/threonine-protein kinase LECRK1 OS=Oryza sativa subsp. japonica OX=39947 GN=LECRK1 PE=2 SV=1	T	Signal transduction mechanisms	G-type lectin S-receptor-like serine/threonine-protein kinase LECRK1 [Solanum lycopersicum]
gene9894	543	1201	5.62678	13.5559	5.62283108655184e-08	1.34289301990082	up	[GI]	Carbohydrate transport and metabolism;; Lipid transport and metabolism	Molecular Function: enzyme inhibitor activity (GO:0004857);; Cellular Component: integral component of membrane (GO:0016021);; Molecular Function: pectinesterase activity (GO:0030599);; Biological Process: cell wall modification (GO:0042545);; Molecular Function: aspartyl esterase activity (GO:0045330);; Biological Process: pectin catabolic process (GO:0045490);;	K01051|1.6e-207|hbr:110634634|K01051 pectinesterase [EC:3.1.1.11] | (RefSeq) uncharacterized protein LOC110634634	Pentose and glucuronate interconversions (ko00040)	--	--	Pectinesterase	Pectinesterase 3 OS=Phaseolus vulgaris OX=3885 GN=MPE3 PE=2 SV=1	I	Lipid transport and metabolism	pectinesterase 3 [Solanum lycopersicum]
gene22512	85	188	2.5746	6.25292	6.05171677443226e-05	1.34172199201288	up	--	--	Biological Process: defense response (GO:0006952);;	--	--	--	--	Pathogenesis-related protein Bet v 1 family	MLP-like protein 168 OS=Arabidopsis thaliana OX=3702 GN=MLP168 PE=2 SV=1	S	Function unknown	kirola-like [Solanum lycopersicum]
gene3412	95	210	1.99176	4.81757	3.06159028738884e-05	1.34105869630198	up	--	--	Biological Process: reproduction (GO:0000003);; Molecular Function: regulatory region nucleic acid binding (GO:0001067);; Biological Process: response to acid chemical (GO:0001101);; Biological Process: developmental process involved in reproduction (GO:0003006);; Molecular Function: molecular_function (GO:0003674);; Molecular Function: nucleic acid binding (GO:0003676);; Molecular Function: DNA …	--	--	[R]	General function prediction only	C2H2-type zinc finger	Zinc finger protein ZAT6 OS=Arabidopsis thaliana OX=3702 GN=ZAT6 PE=2 SV=1	S	Function unknown	ZF2 protein [Solanum lycopersicum]
gene25743	1104	2437	26.8003	64.4422	1.88423342833065e-08	1.34015640207254	up	--	--	Molecular Function: calcium ion binding (GO:0005509);;	K13448|1.4e-109|sly:101250262|K13448 calcium-binding protein CML | (RefSeq) probable calcium-binding protein CML36	Plant-pathogen interaction (ko04626)	[T]	Signal transduction mechanisms	EF hand	Probable calcium-binding protein CML36 OS=Arabidopsis thaliana OX=3702 GN=CML36 PE=2 SV=1	T	Signal transduction mechanisms	probable calcium-binding protein CML36 [Solanum lycopersicum]
NewGene_2808	38	84	0.624596	1.50799	0.0031639357418358	1.3392225006129	up	--	--	Cellular Component: integral component of membrane (GO:0016021);;	--	--	--	--	Domain of unknown function (DUF4408)	--	S	Function unknown	hypothetical protein EJD97_008187 [Solanum chilense]
gene26793	320	705	9.87724	23.7329	2.40868801848958e-07	1.33708351149453	up	--	--	--	--	--	--	--	--	--	--	--	uncharacterized protein LOC101262884 [Solanum lycopersicum]
gene11556	41	90	0.632934	1.54195	0.00241397314956712	1.32937031140039	up	--	--	--	K20725|1.8e-145|sly:104647127|K20725 MAP kinase substrate 1 | (RefSeq) protein MKS1	MAPK signaling pathway - plant (ko04016)	--	--	VQ motif	Protein MKS1 OS=Arabidopsis thaliana OX=3702 GN=MKS1 PE=1 SV=2	S	Function unknown	protein MKS1 [Solanum lycopersicum]
gene8823	26	57	0.532668	1.2764	0.0162818664110368	1.32589832894501	up	--	--	Cellular Component: integral component of membrane (GO:0016021);;	--	--	--	--	Salt stress response/antifungal	Cysteine-rich receptor-like protein kinase 15 OS=Arabidopsis thaliana OX=3702 GN=CRK15 PE=2 SV=2	T	Signal transduction mechanisms	putative cysteine-rich receptor-like protein kinase 9 [Solanum lycopersicum]
gene14349	506	1103	10.5733	25.1235	1.09570774718788e-07	1.32189095792979	up	--	--	Biological Process: regulation of transcription, DNA-templated (GO:0006355);; Molecular Function: zinc ion binding (GO:0008270);; Molecular Function: sequence-specific DNA binding (GO:0043565);;	K21630|3.7e-28|cmax:111478040|K21630 GATA-type zinc finger protein 1 | (RefSeq) GATA transcription factor 6-like	--	[K]	Transcription	GATA zinc finger	GATA transcription factor 1 OS=Arabidopsis thaliana OX=3702 GN=GATA1 PE=2 SV=2	K	Transcription	GATA transcription factor 1 [Solanum lycopersicum]
gene14203	549	1194	15.8968	37.6827	1.02263368195571e-07	1.31861045144998	up	--	--	Molecular Function: DNA binding (GO:0003677);; Molecular Function: DNA-binding transcription factor activity (GO:0003700);; Cellular Component: nucleus (GO:0005634);;	K13432|9.3e-130|sly:544041|K13432 pathogenesis-related genes transcriptional activator PTI4 | (RefSeq) DNA-binding protein Pti4	Plant-pathogen interaction (ko04626)	--	--	AP2 domain	Ethylene-responsive transcription factor 1 OS=Nicotiana tabacum OX=4097 GN=ERF1 PE=2 SV=1	K	Transcription	DNA-binding protein Pti4 [Solanum lycopersicum]
gene21329	23	50	0.1502	0.359375	0.029507036770948	1.31319257658428	up	--	--	Cellular Component: integral component of membrane (GO:0016021);;	K13466|6.5e-17|vvi:104882119|K13466 EIX receptor 1/2 | (RefSeq) receptor-like protein 12	Plant-pathogen interaction (ko04626)	[R]	General function prediction only	Leucine rich repeat	Receptor-like protein 53 OS=Arabidopsis thaliana OX=3702 GN=RLP53 PE=3 SV=1	S	Function unknown	receptor-like protein 9DC3 isoform X2 [Solanum lycopersicum]
gene6739	877	1898	12.9208	30.4817	6.07826595478131e-08	1.31159597242656	up	--	--	Molecular Function: DNA binding (GO:0003677);; Cellular Component: nucleus (GO:0005634);;	K09422|1.7e-197|sly:101249225|K09422 transcription factor MYB, plant | (RefSeq) transcription factor MYB44	--	[K]	Transcription	Myb-like DNA-binding domain	Transcription factor MYB44 OS=Arabidopsis thaliana OX=3702 GN=MYB44 PE=1 SV=1	K	Transcription	transcription factor MYB44 [Solanum lycopersicum]
gene19995	91	197	3.22891	7.63457	6.18012206365361e-05	1.31088969705049	up	--	--	Cellular Component: mitochondrial inner membrane (GO:0005743);; Biological Process: mitochondrial pyruvate transmembrane transport (GO:0006850);;	K22138|3.0e-56|sly:101261937|K22138 mitochondrial pyruvate carrier 1 | (RefSeq) mitochondrial pyruvate carrier 1 isoform X1	--	[S]	Function unknown	Mitochondrial pyruvate carriers	Mitochondrial pyruvate carrier 1 OS=Arabidopsis thaliana OX=3702 GN=MPC1 PE=3 SV=1	C	Energy production and conversion	mitochondrial pyruvate carrier 1 isoform X1 [Solanum lycopersicum]
gene13863	49	106	1.0107	2.39659	0.00119818961629486	1.30876342895555	up	[K]	Transcription	Molecular Function: ribonuclease III activity (GO:0004525);; Biological Process: RNA processing (GO:0006396);;	K11592|1.3e-34|smo:SELMODRAFT_86110|K11592 endoribonuclease Dicer [EC:3.1.26.-] | (RefSeq) hypothetical protein	--	[A]	RNA processing and modification	Ribonuclease III domain	Ribonuclease 3-like protein 3 OS=Oryza sativa subsp. japonica OX=39947 GN=Os06g0358800 PE=2 SV=1	A	RNA processing and modification	ribonuclease 3-like protein 3 [Solanum lycopersicum]
gene251	617	1328	14.6192	34.3184	1.24470678810811e-07	1.30362289870344	up	--	--	Cellular Component: integral component of membrane (GO:0016021);;	--	--	--	--	Late embryogenesis abundant protein	NDR1/HIN1-like protein 1 OS=Arabidopsis thaliana OX=3702 GN=NHL1 PE=2 SV=1	S	Function unknown	NDR1/HIN1-like protein 1 [Solanum lycopersicum]
gene5538	243	523	2.79033	6.43915	1.30864867243934e-06	1.30327898488752	up	--		Molecular Function: protein kinase activity (GO:0004672);; Molecular Function: ATP binding (GO:0005524);; Cellular Component: integral component of membrane (GO:0016021);;	K24104|7.1e-82|thj:104799061|K24104 GPN-loop GTPase | (RefSeq) LOW QUALITY PROTEIN: uncharacterized protein LOC104799061	--	--	--	Protein tyrosine and serine/threonine kinase	Putative cysteine-rich receptor-like protein kinase 20 OS=Arabidopsis thaliana OX=3702 GN=CRK20 PE=2 SV=2	T	Signal transduction mechanisms	putative receptor-like protein kinase At4g00960 isoform X2 [Solanum lycopersicum]
gene12904	39	84	0.596056	1.38895	0.00447750615531512	1.30187736319187	up	--	--	Cellular Component: integral component of membrane (GO:0016021);;	K09775|1.9e-10|dzi:111283728|K09775 uncharacterized protein | (RefSeq) uncharacterized protein LOC111283728 isoform X1	--	--	--	Core-2/I-Branching enzyme	Glycosyltransferase BC10 OS=Oryza sativa subsp. japonica OX=39947 GN=BC10 PE=1 SV=1	S	Function unknown	uncharacterized protein LOC101249358 [Solanum lycopersicum]
gene23319	93	200	0.512301	1.20143	7.01237247344395e-05	1.30136258309793	up	[T]	Signal transduction mechanisms	Molecular Function: protein kinase activity (GO:0004672);; Molecular Function: ATP binding (GO:0005524);; Cellular Component: integral component of membrane (GO:0016021);;	K13415|2.7e-87|han:110929858|K13415 protein brassinosteroid insensitive 1 [EC:2.7.10.1 2.7.11.1] | (RefSeq) systemin receptor SR160-like	Plant hormone signal transduction (ko04075)	--	--	Leucine rich repeat	MDIS1-interacting receptor like kinase 2 OS=Arabidopsis thaliana OX=3702 GN=MIK2 PE=1 SV=3	T	Signal transduction mechanisms	MDIS1-interacting receptor like kinase 2-like [Solanum lycopersicum]
gene1777	26	56	0.506718	1.20402	0.0200761516309521	1.30041575633146	up	--	--	--	--	--	--	--	VQ motif	VQ motif-containing protein 18 OS=Arabidopsis thaliana OX=3702 GN=VQ18 PE=3 SV=1	S	Function unknown	VQ motif-containing protein 25-like [Solanum lycopersicum]
gene6605	377	807	6.33695	14.803	4.38842998276001e-07	1.29559720172616	up	--	--	Molecular Function: calcium ion binding (GO:0005509);;	K13448|6.6e-23|sly:101256237|K13448 calcium-binding protein CML | (RefSeq) calcium-binding protein CML24	Plant-pathogen interaction (ko04626)	--	--	EF hand	Probable calcium-binding protein CML10 OS=Oryza sativa subsp. japonica OX=39947 GN=CML10 PE=2 SV=1	T	Signal transduction mechanisms	calcium-binding protein CML24 [Solanum lycopersicum]
gene4879	330	705	2.06685	4.80789	6.48779206184271e-07	1.29270763142078	up	[M]	Cell wall/membrane/envelope biogenesis	Molecular Function: protein serine/threonine kinase activity (GO:0004674);; Molecular Function: ATP binding (GO:0005524);; Cellular Component: integral component of membrane (GO:0016021);;	K13420|0.0e+00|sly:101246110|K13420 LRR receptor-like serine/threonine-protein kinase FLS2 [EC:2.7.11.1] | (RefSeq) LRR receptor-like serine/threonine-protein kinase EFR	MAPK signaling pathway - plant (ko04016);; Plant-pathogen interaction (ko04626)	--	--	Protein kinase domain	Probable LRR receptor-like serine/threonine-protein kinase At3g47570 OS=Arabidopsis thaliana OX=3702 GN=At3g47570 PE=2 SV=1	T	Signal transduction mechanisms	LRR receptor-like serine/threonine-protein kinase EFR [Solanum lycopersicum]
gene28922	43	92	0.925328	2.18893	0.00328115949186831	1.29254379164477	up	[G]	Carbohydrate transport and metabolism	Molecular Function: hydrolase activity, hydrolyzing O-glycosyl compounds (GO:0004553);; Cellular Component: cell wall (GO:0005618);; Biological Process: xyloglucan metabolic process (GO:0010411);; Molecular Function: xyloglucan:xyloglucosyl transferase activity (GO:0016762);; Biological Process: cell wall biogenesis (GO:0042546);; Cellular Component: apoplast (GO:0048046);; Biological Process: ce…	K08235|1.6e-171|sly:101261784|K08235 xyloglucan:xyloglucosyl transferase [EC:2.4.1.207] | (RefSeq) brassinosteroid-regulated protein BRU1-like precursor	--	--	--	Glycosyl hydrolases family 16	Probable xyloglucan endotransglucosylase/hydrolase protein 16 OS=Arabidopsis thaliana OX=3702 GN=XTH16 PE=2 SV=2	G	Carbohydrate transport and metabolism	xyloglucan endotransglucosylase-hydrolase 9 precursor [Solanum lycopersicum]
gene30073	44	94	1.58527	3.7462	0.00318925485203677	1.29046655256689	up	--	--	--	--	--	--	--	--	--	--	--	classical arabinogalactan protein 5 [Solanum lycopersicum]
gene12438	101	215	1.21669	2.81544	7.1209453372795e-05	1.28675188807482	up	--	--	Cellular Component: integral component of membrane (GO:0016021);;	K19476|1.4e-66|cic:CICLE_v10026997mg|K19476 vacuolar protein sorting-associated protein IST1 | (RefSeq) hypothetical protein	Endocytosis (ko04144)	[E]	Amino acid transport and metabolism	Transmembrane amino acid transporter protein	Lysine histidine transporter-like 8 OS=Arabidopsis thaliana OX=3702 GN=AATL1 PE=1 SV=1	E	Amino acid transport and metabolism	lysine histidine transporter-like 8 [Solanum lycopersicum]
gene19178	4310	9103	18.5702	42.7368	5.19039252376106e-08	1.27652387578143	up	[EH]	Amino acid transport and metabolism;; Coenzyme transport and metabolism	Biological Process: lipid transport (GO:0006869);; Molecular Function: lipid binding (GO:0008289);; Cellular Component: integral component of membrane (GO:0016021);;	K01652|0.0e+00|sly:101254112|K01652 acetolactate synthase I/II/III large subunit [EC:2.2.1.6] | (RefSeq) acetolactate synthase 2, chloroplastic-like	Valine, leucine and isoleucine biosynthesis (ko00290);; Butanoate metabolism (ko00650);; C5-Branched dibasic acid metabolism (ko00660);; Pantothenate and CoA biosynthesis (ko00770);; 2-Oxocarboxylic acid metabolism (ko01210);; Biosynthesis of amino acids (ko01230)	[EH]	Amino acid transport and metabolism;; Coenzyme transport and metabolism	Thiamine pyrophosphate enzyme, N-terminal TPP binding domain	Acetolactate synthase 2, chloroplastic OS=Nicotiana tabacum OX=4097 GN=ALS SURB PE=1 SV=1	M	Cell wall/membrane/envelope biogenesis	uncharacterized protein LOC101253806 [Solanum lycopersicum]
NewGene_30	26	55	1.79384	4.19369	0.0306405575038397	1.27447497507449	up	--	--	Biological Process: hydrotropism (GO:0010274);;	--	--	--	--	--	--	--	--	PREDICTED: uncharacterized protein LOC107847078 isoform X1 [Capsicum annuum]
gene4324	57	120	0.65077	1.51324	0.00120973403666227	1.26991921485751	up	[IQ]	Lipid transport and metabolism;; Secondary metabolites biosynthesis, transport and catabolism	Molecular Function: catalytic activity (GO:0003824);;	K23618|3.3e-170|vvi:100253077|K23618 acyl-activating enzyme 11/12 [EC:6.2.1.2 6.2.1.-] | (RefSeq) butyrate--CoA ligase AAE11, peroxisomal	--	[I]	Lipid transport and metabolism	AMP-binding enzyme	Probable acyl-activating enzyme 6 OS=Arabidopsis thaliana OX=3702 GN=AAE6 PE=2 SV=1	I	Lipid transport and metabolism	probable acyl-activating enzyme 6 [Solanum lycopersicum]
gene9135	77	162	1.01302	2.31039	0.000256445947405759	1.26949571949457	up	[G]	Carbohydrate transport and metabolism	Molecular Function: UDP-glycosyltransferase activity (GO:0008194);;	K23260|1.5e-73|qsu:111990322|K23260 scopoletin glucosyltransferase [EC:2.4.1.128] | (RefSeq) scopoletin glucosyltransferase-like	Phenylpropanoid biosynthesis (ko00940)	[GC]	Carbohydrate transport and metabolism;; Energy production and conversion	UDP-glucoronosyl and UDP-glucosyl transferase	UDP-glycosyltransferase 89B2 OS=Stevia rebaudiana OX=55670 GN=UGT89B2 PE=2 SV=1	--	--	UDP-glycosyltransferase 89B2 [Solanum lycopersicum]
gene11862	64	134	0.972049	2.22484	0.000689440899848234	1.2622306205317	up	--	--	Molecular Function: AT DNA binding (GO:0003680);; Molecular Function: DNA-binding transcription factor activity (GO:0003700);; Cellular Component: nucleus (GO:0005634);;	--	--	--	--	Plants and Prokaryotes Conserved (PCC) domain	AT-hook motif nuclear-localized protein 17 OS=Arabidopsis thaliana OX=3702 GN=AHL17 PE=2 SV=1	K	Transcription	AT-hook motif nuclear-localized protein 17 [Solanum lycopersicum]
gene22095	84	174	1.9153	4.31065	0.000316440181055905	1.24719505397854	up	--	--	Molecular Function: DNA binding (GO:0003677);; Cellular Component: nucleus (GO:0005634);;	K09422|1.1e-172|sly:101261262|K09422 transcription factor MYB, plant | (RefSeq) protein blind-like1	--	[K]	Transcription	Myb-like DNA-binding domain	Transcription factor MYB36 OS=Arabidopsis thaliana OX=3702 GN=MYB36 PE=1 SV=1	K	Transcription	protein blind-like1 [Solanum lycopersicum]
gene30228	102	210	3.19889	7.17496	0.000123887190840339	1.23862796920476	up	--	--	Cellular Component: cellular_component (GO:0005575);; Cellular Component: obsolete cell (GO:0005623);; Cellular Component: plasma membrane (GO:0005886);; Cellular Component: membrane (GO:0016020);; Cellular Component: obsolete cell part (GO:0044464);; Cellular Component: cell periphery (GO:0071944);;	--	--	--	--	--	Uncharacterized protein At1g76070 OS=Arabidopsis thaliana OX=3702 GN=At1g76070 PE=1 SV=1	S	Function unknown	uncharacterized protein At1g76070-like [Solanum lycopersicum]
gene17675	35	72	0.498533	1.14119	0.0110072295576475	1.23537434214756	up	--	--	Molecular Function: transferase activity, transferring acyl groups other than amino-acyl groups (GO:0016747);;	K13065|2.7e-263|sly:104648251|K13065 shikimate O-hydroxycinnamoyltransferase [EC:2.3.1.133] | (RefSeq) salutaridinol 7-O-acetyltransferase-like	Phenylpropanoid biosynthesis (ko00940);; Flavonoid biosynthesis (ko00941);; Stilbenoid, diarylheptanoid and gingerol biosynthesis (ko00945)	--	--	Transferase family	Vinorine synthase OS=Rauvolfia serpentina OX=4060 GN=ACT PE=1 SV=2	S	Function unknown	salutaridinol 7-O-acetyltransferase-like [Solanum lycopersicum]
gene16359	36	74	0.907035	2.08697	0.0105186721432928	1.23435011592727	up	[O]	Posttranslational modification, protein turnover, chaperones	Molecular Function: glutathione transferase activity (GO:0004364);; Cellular Component: cytoplasm (GO:0005737);; Biological Process: glutathione metabolic process (GO:0006749);;	K00799|2.4e-130|sly:543816|K00799 glutathione S-transferase [EC:2.5.1.18] | (RefSeq) GST-T4; putative glutathione S-transferase T4	Glutathione metabolism (ko00480)	[O]	Posttranslational modification, protein turnover, chaperones	Glutathione S-transferase, N-terminal domain	Probable glutathione S-transferase OS=Glycine max OX=3847 GN=HSP26-A PE=2 SV=1	O	Posttranslational modification, protein turnover, chaperones	putative glutathione S-transferase T4 [Solanum lycopersicum]
gene17337	505	1036	9.62976	21.5333	1.04285279694578e-06	1.23434526170861	up	[G]	Carbohydrate transport and metabolism	Molecular Function: hydrolase activity, hydrolyzing O-glycosyl compounds (GO:0004553);; Biological Process: carbohydrate metabolic process (GO:0005975);; Molecular Function: chitin binding (GO:0008061);;	K01183|1.4e-217|sly:101257483|K01183 chitinase [EC:3.2.1.14] | (RefSeq) class V chitinase	Amino sugar and nucleotide sugar metabolism (ko00520)	[G]	Carbohydrate transport and metabolism	Glycosyl hydrolases family 18	Nod factor hydrolase protein 1 OS=Medicago truncatula OX=3880 GN=NFH1 PE=1 SV=2	G	Carbohydrate transport and metabolism	class V chitinase [Solanum lycopersicum]
gene16470	232	473	4.95263	11.0098	9.70064278845267e-06	1.22513610055564	up	[IQR]	Lipid transport and metabolism;; Secondary metabolites biosynthesis, transport and catabolism;; General function prediction only	Molecular Function: oxidoreductase activity (GO:0016491);;	K00059|1.2e-141|sly:101249180|K00059 3-oxoacyl-[acyl-carrier protein] reductase [EC:1.1.1.100] | (RefSeq) NADPH-dependent aldehyde reductase-like protein, chloroplastic	Fatty acid biosynthesis (ko00061);; Biotin metabolism (ko00780);; Fatty acid metabolism (ko01212)	[R]	General function prediction only	Enoyl-(Acyl carrier protein) reductase	NADPH-dependent aldehyde reductase-like protein, chloroplastic OS=Arabidopsis thaliana OX=3702 GN=At3g03980 PE=3 SV=1	Q	Secondary metabolites biosynthesis, transport and catabolism	NADPH-dependent aldehyde reductase-like protein, chloroplastic [Solanum lycopersicum]
gene162	49	100	0.407395	0.905538	0.00396504495310809	1.22479414410376	up	--	--	Cellular Component: integral component of membrane (GO:0016021);;	K03131|3.6e-14|ghi:107956070|K03131 transcription initiation factor TFIID subunit 6 | (RefSeq) transcription initiation factor TFIID subunit 6b-like	Basal transcription factors (ko03022)	[R]	General function prediction only	Leucine rich repeat	Receptor-like protein Cf-9 homolog OS=Solanum lycopersicum OX=4081 GN=HCR9-0 PE=2 SV=2	S	Function unknown	receptor-like protein Cf-9 homolog precursor [Solanum lycopersicum]
gene24586	26	53	0.440732	0.997652	0.0459963037679674	1.22115072548955	up	--	--	Molecular Function: DNA-binding transcription factor activity (GO:0003700);; Cellular Component: nucleus (GO:0005634);; Molecular Function: sequence-specific DNA binding (GO:0043565);;	K13425|3.4e-172|sly:101258194|K13425 WRKY transcription factor 22 | (RefSeq) WRKY transcription factor 22-like	MAPK signaling pathway - plant (ko04016);; Plant-pathogen interaction (ko04626)	--	--	WRKY DNA -binding domain	WRKY transcription factor 22 OS=Arabidopsis thaliana OX=3702 GN=WRKY22 PE=2 SV=1	K	Transcription	WRKY transcription factor 22-like [Solanum lycopersicum]
gene25551	61	124	0.549823	1.21477	0.00153675041645715	1.21955365934919	up	--	--	Molecular Function: protein binding (GO:0005515);;	K13466|2.7e-14|vvi:104882119|K13466 EIX receptor 1/2 | (RefSeq) receptor-like protein 12	Plant-pathogen interaction (ko04626)	[R]	General function prediction only	Leucine rich repeat	Receptor-like protein 54 OS=Arabidopsis thaliana OX=3702 GN=RLP54 PE=3 SV=1	S	Function unknown	receptor like protein 22-like [Solanum lycopersicum]
gene9753	1903	3862	52.5517	116.206	3.41236123647098e-07	1.21891076582347	up	--	--	--	--	--	[K]	Transcription	--	--	K	Transcription	uncharacterized protein LOC101254072 [Solanum lycopersicum]
gene30336	35	71	0.635095	1.43364	0.0133904285887522	1.21522926823031	up	--	--	Molecular Function: DNA-binding transcription factor activity (GO:0003700);; Cellular Component: nucleus (GO:0005634);; Molecular Function: sequence-specific DNA binding (GO:0043565);;	K13425|2.4e-22|han:110922953|K13425 WRKY transcription factor 22 | (RefSeq) WRKY transcription factor 22-like	MAPK signaling pathway - plant (ko04016);; Plant-pathogen interaction (ko04626)	--	--	WRKY DNA -binding domain	Probable WRKY transcription factor 11 OS=Arabidopsis thaliana OX=3702 GN=WRKY11 PE=2 SV=2	K	Transcription	probable WRKY transcription factor 17 [Solanum lycopersicum]
gene26484	118	239	1.64488	3.62104	0.000108097890088882	1.2151903725819	up	--	--	Molecular Function: ubiquitin-protein transferase activity (GO:0004842);;	K10260|8.7e-17|ota:OT_ostta09g00430|K10260 F-box and WD-40 domain protein 7 | (RefSeq) WD40/YVTN repeat-like-containing domain	Ubiquitin mediated proteolysis (ko04120)	--	--	U-box domain	U-box domain-containing protein 21 OS=Arabidopsis thaliana OX=3702 GN=PUB21 PE=2 SV=1	H	Coenzyme transport and metabolism	U-box domain-containing protein 21-like [Solanum lycopersicum]
NewGene_1201	41	83	0.635153	1.40622	0.0101108405314213	1.2127138526834	up	[HC]	Coenzyme transport and metabolism;; Energy production and conversion	Molecular Function: FAD binding (GO:0071949);;	--	--	[CR]	Energy production and conversion;; General function prediction only	FAD binding domain	Monooxygenase 2 OS=Arabidopsis thaliana OX=3702 GN=MO2 PE=2 SV=1	C	Energy production and conversion	monooxygenase 2-like [Solanum pennellii]
gene14147	42	85	0.506666	1.11101	0.00967704973228047	1.21236392055029	up	[T]	Signal transduction mechanisms	Molecular Function: ATP binding (GO:0005524);; Cellular Component: integral component of membrane (GO:0016021);; Molecular Function: ATPase activity (GO:0016887);;	K05681|4.9e-54|gmx:100818395|K05681 ATP-binding cassette, subfamily G (WHITE), member 2 | (RefSeq) ABC transporter G family member 5	ABC transporters (ko02010)	[Q]	Secondary metabolites biosynthesis, transport and catabolism	ABC-2 type transporter	ABC transporter G family member 11 OS=Arabidopsis thaliana OX=3702 GN=ABCG11 PE=1 SV=1	Q	Secondary metabolites biosynthesis, transport and catabolism	ABC transporter G family member 11-like [Solanum lycopersicum]
gene17454	1982	4000	31.1892	68.5845	4.13490429125799e-07	1.2108837355705	up	--	--	Cellular Component: integral component of membrane (GO:0016021);;	--	--	--	--	Tetraspanin family	Tetraspanin-8 OS=Arabidopsis thaliana OX=3702 GN=TET8 PE=2 SV=1	S	Function unknown	tetraspanin-8-like protein [Solanum lycopersicum]
gene22356	370	746	4.74763	10.1147	3.56775353703626e-06	1.20925076422291	up	--		Molecular Function: protein serine/threonine kinase activity (GO:0004674);; Molecular Function: ATP binding (GO:0005524);;	K00924|3.3e-125|bna:106396925|K00924 kinase [EC:2.7.1.-] | (RefSeq) probable serine/threonine-protein kinase PBL1 isoform X1	--	[T]	Signal transduction mechanisms	Protein tyrosine and serine/threonine kinase	Receptor-like cytoplasmic kinase 176 OS=Oryza sativa subsp. japonica OX=39947 GN=RLCK176 PE=1 SV=1	T	Signal transduction mechanisms	receptor-like cytoplasmic kinase 176 isoform X1 [Solanum lycopersicum]
gene25541	130	262	3.07395	6.74289	9.57185542482589e-05	1.20811069786553	up	--	--	Biological Process: response to acid chemical (GO:0001101);; Molecular Function: molecular_function (GO:0003674);; Molecular Function: enzyme inhibitor activity (GO:0004857);; Molecular Function: protein phosphatase inhibitor activity (GO:0004864);; Molecular Function: binding (GO:0005488);; Molecular Function: protein binding (GO:0005515);; Cellular Component: cellular_component (GO:0005575);; C…	K14496|1.5e-115|sly:101245998|K14496 abscisic acid receptor PYR/PYL family | (RefSeq) abscisic acid receptor PYL4-like	MAPK signaling pathway - plant (ko04016);; Plant hormone signal transduction (ko04075)	--	--	Polyketide cyclase / dehydrase and lipid transport	Abscisic acid receptor PYL4 OS=Arabidopsis thaliana OX=3702 GN=PYL4 PE=1 SV=1	S	Function unknown	abscisic acid receptor PYL4-like [Solanum lycopersicum]
gene1936	143	288	2.03785	4.46483	7.28022465455026e-05	1.20718592821065	up	[C]	Energy production and conversion	Biological Process: cytokinin metabolic process (GO:0009690);; Molecular Function: cytokinin dehydrogenase activity (GO:0019139);; Molecular Function: FAD binding (GO:0071949);;	K00279|0.0e+00|sly:100874537|K00279 cytokinin dehydrogenase [EC:1.5.99.12] | (RefSeq) SlCKX2; cytokinin oxidase/dehydrogenase-like 2	Zeatin biosynthesis (ko00908)	[C]	Energy production and conversion	Cytokinin dehydrogenase 1, FAD and cytokinin binding	Cytokinin dehydrogenase 6 OS=Arabidopsis thaliana OX=3702 GN=CKX6 PE=2 SV=2	C	Energy production and conversion	cytokinin oxidase/dehydrogenase-like 2 [Solanum lycopersicum]
gene2327	327	658	9.50051	20.8486	5.32335345096259e-06	1.20635900906502	up	--	--	Cellular Component: cytosol (GO:0005829);; Biological Process: response to desiccation (GO:0009269);;	--	--	--	--	Late embryogenesis abundant protein	Desiccation protectant protein Lea14 homolog OS=Glycine max OX=3847 PE=2 SV=1	S	Function unknown	late embryogenesis (Lea)-like protein [Solanum lycopersicum]
gene27167	630	1263	4.37034	9.54993	1.68556792321715e-06	1.20115400425109	up	[M]	Cell wall/membrane/envelope biogenesis	Molecular Function: protein kinase activity (GO:0004672);; Molecular Function: ATP binding (GO:0005524);; Cellular Component: integral component of membrane (GO:0016021);;	K22911|8.1e-39|spen:107031166|K22911 thiamine phosphate phosphatase / amino-HMP aminohydrolase [EC:3.1.3.100 3.5.99.-] | (RefSeq) bifunctional TH2 protein, mitochondrial	Thiamine metabolism (ko00730)	--	--	Leucine rich repeat	Leucine-rich repeat receptor-like tyrosine-protein kinase PXC3 OS=Arabidopsis thaliana OX=3702 GN=PXC3 PE=2 SV=1	T	Signal transduction mechanisms	leucine-rich repeat receptor-like tyrosine-protein kinase PXC3 [Solanum lycopersicum]
gene9038	203	406	4.22265	9.22593	2.57278634004049e-05	1.19736073996542	up	[TK]	Signal transduction mechanisms;; Transcription	Biological Process: phosphorelay signal transduction system (GO:0000160);;	K14492|2.3e-102|sly:101260711|K14492 two-component response regulator ARR-A family | (RefSeq) two-component response regulator ARR15	Plant hormone signal transduction (ko04075)	[K]	Transcription	Response regulator receiver domain	Two-component response regulator ARR15 OS=Arabidopsis thaliana OX=3702 GN=ARR15 PE=1 SV=1	K	Transcription	two-component response regulator ARR15 [Solanum lycopersicum]
gene10000	82	164	2.44485	5.32822	0.000702243627272661	1.19657195062467	up	--	--	Molecular Function: protein dimerization activity (GO:0046983);;	--	--	--	--	--	Transcription factor PRE6 OS=Arabidopsis thaliana OX=3702 GN=PRE6 PE=1 SV=1	K	Transcription	transcription factor PRE6-like [Solanum lycopersicum]
gene20832	59	118	1.13446	2.4953	0.00291180488260516	1.19605666569597	up	--	--	Biological Process: lipid transport (GO:0006869);; Molecular Function: lipid binding (GO:0008289);;	--	--	--	--	Protease inhibitor/seed storage/LTP family	Non-specific lipid-transfer protein 4.1 OS=Hordeum vulgare OX=4513 GN=LTP4.1 PE=1 SV=1	C	Energy production and conversion	non-specific lipid-transfer protein 1 [Solanum lycopersicum]
gene3618	42	84	0.570928	1.24371	0.0114976532866914	1.19531390250892	up	[C]	Energy production and conversion	Molecular Function: NAD(P)H dehydrogenase (quinone) activity (GO:0003955);; Cellular Component: endoplasmic reticulum membrane (GO:0005789);; Molecular Function: FMN binding (GO:0010181);; Cellular Component: integral component of membrane (GO:0016021);; Biological Process: protein N-linked glycosylation via asparagine (GO:0018279);;	K03809|1.6e-135|sly:101264681|K03809 NAD(P)H dehydrogenase (quinone) [EC:1.6.5.2] | (RefSeq) probable NAD(P)H dehydrogenase (quinone) FQR1-like 2	Ubiquinone and other terpenoid-quinone biosynthesis (ko00130)	[R]	General function prediction only	NADPH-dependent FMN reductase	Probable NAD(P)H dehydrogenase (quinone) FQR1-like 2 OS=Arabidopsis thaliana OX=3702 GN=At4g36750 PE=1 SV=1	S	Function unknown	probable NAD(P)H dehydrogenase (quinone) FQR1-like 2 [Solanum lycopersicum]
gene17127	545	1088	8.4758	18.4441	2.49160190380409e-06	1.19504722127726	up	--	--	Molecular Function: DNA binding (GO:0003677);; Molecular Function: DNA-binding transcription factor activity (GO:0003700);; Cellular Component: nucleus (GO:0005634);;	K13434|1.6e-132|sly:544043|K13434 pathogenesis-related genes transcriptional activator PTI6 | (RefSeq) SlCRF1; pathogenesis-related genes transcriptional activator PTI6	Plant-pathogen interaction (ko04626)	--	--	AP2 domain	Pathogenesis-related genes transcriptional activator PTI6 OS=Solanum lycopersicum OX=4081 GN=PTI6 PE=2 SV=1	K	Transcription	pathogenesis-related genes transcriptional activator PTI6 [Solanum lycopersicum]
gene18856	193	385	5.98491	12.9843	3.06159028738884e-05	1.19359175274869	up	--	--	Molecular Function: electron transfer activity (GO:0009055);; Molecular Function: protein disulfide oxidoreductase activity (GO:0015035);;	K03676|6.0e-34|rcu:8288062|K03676 glutaredoxin 3 | (RefSeq) glutaredoxin-C9	--	[O]	Posttranslational modification, protein turnover, chaperones	Glutaredoxin	Glutaredoxin-C9 OS=Arabidopsis thaliana OX=3702 GN=GRXC9 PE=1 SV=1	O	Posttranslational modification, protein turnover, chaperones	glutaredoxin-C9 [Solanum lycopersicum]
gene6831	603	1198	7.16581	15.5078	2.47376888080965e-06	1.18811462378018	up	--	--	Cellular Component: integral component of membrane (GO:0016021);;	K15015|3.5e-16|nau:109218398|K15015 solute carrier family 32 (vesicular inhibitory amino acid transporter) | (RefSeq) vacuolar amino acid transporter 1-like	--	[E]	Amino acid transport and metabolism	Transmembrane amino acid transporter protein	Lysine histidine transporter 1 OS=Arabidopsis thaliana OX=3702 GN=LHT1 PE=1 SV=1	E	Amino acid transport and metabolism	lysine histidine transporter 1 [Solanum lycopersicum]
gene10530	82	163	0.928859	2.03094	0.000796332209696323	1.1877543799096	up	[T]	Signal transduction mechanisms	Molecular Function: protein serine/threonine kinase activity (GO:0004674);; Molecular Function: ATP binding (GO:0005524);; Cellular Component: integral component of membrane (GO:0016021);;	K13420|4.2e-181|spen:107015604|K13420 LRR receptor-like serine/threonine-protein kinase FLS2 [EC:2.7.11.1] | (RefSeq) receptor kinase-like protein Xa21	MAPK signaling pathway - plant (ko04016);; Plant-pathogen interaction (ko04626)	--	--	Protein kinase domain	Receptor kinase-like protein Xa21 OS=Oryza sativa subsp. indica OX=39946 GN=XA21 PE=1 SV=1	T	Signal transduction mechanisms	receptor kinase-like protein Xa21 isoform X1 [Solanum lycopersicum]
NewGene_2328	74	147	1.34838	2.88516	0.00103635162719339	1.18665569895107	up	--	--	--	--	--	[R]	General function prediction only	--	Receptor-like protein 6 OS=Arabidopsis thaliana OX=3702 GN=RLP6 PE=3 SV=1	V	Defense mechanisms	hypothetical protein EJD97_013484 [Solanum chilense]
gene17205	1149	2280	20.5203	44.3803	1.11668791397423e-06	1.18645693068673	up	--	--	Biological Process: activation of innate immune response (GO:0002218);; Biological Process: response to molecule of bacterial origin (GO:0002237);; Biological Process: activation of immune response (GO:0002253);; Biological Process: immune system process (GO:0002376);; Biological Process: regulation of immune system process (GO:0002682);; Biological Process: negative regulation of immune system p…	K13456|6.8e-139|sly:101249560|K13456 RPM1-interacting protein 4 | (RefSeq) RPM1-interacting protein 4	Plant-pathogen interaction (ko04626)	--	--	Cleavage site for pathogenic type III effector avirulence factor Avr	RPM1-interacting protein 4 OS=Arabidopsis thaliana OX=3702 GN=RIN4 PE=1 SV=1	S	Function unknown	RPM1-interacting protein 4 [Solanum lycopersicum]
gene27286	185	367	2.52322	5.44851	4.35757939776082e-05	1.18556719821003	up	--	--	Molecular Function: DNA-binding transcription factor activity (GO:0003700);;	K16221|8.4e-32|lang:109335954|K16221 transcription factor TCP21 (protein CCA1 HIKING EXPEDITION) | (RefSeq) transcription factor TCP7-like	Circadian rhythm - plant (ko04712)	--	--	TCP family transcription factor	Transcription factor TCP23 OS=Arabidopsis thaliana OX=3702 GN=TCP23 PE=1 SV=1	K	Transcription	TCP transcription factor 12 [Solanum lycopersicum]
gene2908	44	87	0.367313	0.79899	0.0105125007693187	1.17896480164303	up	--	--	Molecular Function: protein kinase activity (GO:0004672);; Molecular Function: ATP binding (GO:0005524);;	K16315|0.0e+00|sly:101250261|K16315 serine/threonine-protein kinase haspin [EC:2.7.11.1] | (RefSeq) serine/threonine-protein kinase haspin homolog isoform X1	--	[D]	Cell cycle control, cell division, chromosome partitioning	Haspin like kinase domain	Serine/threonine-protein kinase haspin homolog OS=Arabidopsis thaliana OX=3702 GN=HASPIN PE=1 SV=1	D	Cell cycle control, cell division, chromosome partitioning	serine/threonine-protein kinase haspin homolog isoform X1 [Solanum lycopersicum]
gene2531	3280	6453	75.147	161.093	8.74374280418592e-07	1.17413741483158	up	--	--	Molecular Function: chitin binding (GO:0008061);; Biological Process: defense response to bacterium (GO:0042742);; Biological Process: defense response to fungus (GO:0050832);;	K20547|5.6e-17|adu:107477929|K20547 basic endochitinase B [EC:3.2.1.14] | (RefSeq) endochitinase isoform X1	Amino sugar and nucleotide sugar metabolism (ko00520);; MAPK signaling pathway - plant (ko04016)	[R]	General function prediction only	Barwin family	Wound-induced protein WIN2 OS=Solanum tuberosum OX=4113 GN=WIN2 PE=2 SV=1	S	Function unknown	wound-induced protein WIN1-like precursor [Solanum lycopersicum]
gene19006	32	63	0.37355	0.814073	0.0279625796579853	1.17183094399869	up	--	--	--	--	--	[K]	Transcription	Myb/SANT-like DNA-binding domain	Trihelix transcription factor ASIL2 OS=Arabidopsis thaliana OX=3702 GN=ASIL2 PE=1 SV=1	K	Transcription	trihelix transcription factor ASIL2-like [Solanum lycopersicum]
gene9060	600	1178	9.1165	19.5216	3.79060890183017e-06	1.17102253932368	up	--	--	Molecular Function: calmodulin binding (GO:0005516);; Cellular Component: integral component of membrane (GO:0016021);;	--	--	--	--	Calmodulin binding protein-like	--	S	Function unknown	calmodulin-binding protein 60 B [Solanum lycopersicum]
gene23896	4760	9341	24.0765	51.4781	8.74374280418592e-07	1.17048885285033	up	[V]	Defense mechanisms	Molecular Function: ATP binding (GO:0005524);; Cellular Component: integral component of membrane (GO:0016021);; Molecular Function: ATPase activity (GO:0016887);;	K08712|5.0e-141|gsl:Gasu_29800|K08712 ATP-binding cassette, subfamily G (WHITE), member 2, SNQ2 | (RefSeq) ABC transporter, ATP-binding protein	ABC transporters (ko02010)	[Q]	Secondary metabolites biosynthesis, transport and catabolism	ABC-2 type transporter	Pleiotropic drug resistance protein 1 OS=Nicotiana tabacum OX=4097 GN=PDR1 PE=2 SV=1	Q	Secondary metabolites biosynthesis, transport and catabolism	pleiotropic drug resistance protein 1 [Solanum lycopersicum]
gene11738	1198	2351	32.7959	70.1294	1.62952561148688e-06	1.17045316851776	up	--	--	Molecular Function: DNA-binding transcription factor activity (GO:0003700);; Cellular Component: nucleus (GO:0005634);; Molecular Function: sequence-specific DNA binding (GO:0043565);;	K09286|3.5e-141|sly:543714|K09286 EREBP-like factor | (RefSeq) DREB3; dehydration-responsive element binding protein 3	--	--	--	AP2 domain	Ethylene-responsive transcription factor RAP2-4 OS=Arabidopsis thaliana OX=3702 GN=RAP2-4 PE=1 SV=1	K	Transcription	dehydration-responsive element binding protein 3 [Solanum lycopersicum]
gene8392	82	161	1.27585	2.81143	0.00101933419284313	1.1699558970775	up	--	--	Cellular Component: integral component of membrane (GO:0016021);;	--	--	--	--	--	Light-harvesting complex-like protein 3 isotype 1, chloroplastic OS=Arabidopsis thaliana OX=3702 GN=LIL3.1 PE=1 SV=1	--	--	light-harvesting complex-like protein 3 isotype 2, chloroplastic isoform X1 [Solanum lycopersicum]
gene5540	55	108	0.602923	1.29062	0.00516598843206064	1.16947917399039	up	--		Molecular Function: protein kinase activity (GO:0004672);; Molecular Function: ATP binding (GO:0005524);; Cellular Component: integral component of membrane (GO:0016021);;	K24104|1.8e-86|thj:104799061|K24104 GPN-loop GTPase | (RefSeq) LOW QUALITY PROTEIN: uncharacterized protein LOC104799061	--	--	--	Protein tyrosine and serine/threonine kinase	Cysteine-rich receptor-like protein kinase 10 OS=Arabidopsis thaliana OX=3702 GN=CRK10 PE=1 SV=3	T	Signal transduction mechanisms	cysteine-rich receptor-like protein kinase 10 [Solanum lycopersicum]
gene24572	78	153	3.54053	7.60764	0.00125835751945855	1.16851086082169	up	--	--	Cellular Component: integral component of membrane (GO:0016021);;	--	--	--	--	Arabinogalactan peptide	Arabinogalactan protein 20 OS=Arabidopsis thaliana OX=3702 GN=AGP20 PE=1 SV=1	S	Function unknown	arabinogalactan protein 20-like [Solanum lycopersicum]
gene17026	211	413	5.93927	12.704	4.21416623958558e-05	1.16628847685675	up	[O]	Posttranslational modification, protein turnover, chaperones	Biological Process: response to reactive oxygen species (GO:0000302);; Biological Process: protein folding (GO:0006457);; Biological Process: response to heat (GO:0009408);; Biological Process: response to salt stress (GO:0009651);; Biological Process: response to hydrogen peroxide (GO:0042542);; Molecular Function: protein self-association (GO:0043621);; Molecular Function: unfolded protein bind…	K13993|6.8e-81|sly:101264936|K13993 HSP20 family protein | (RefSeq) Hsp20.0; class I small heat shock protein	Protein processing in endoplasmic reticulum (ko04141)	[O]	Posttranslational modification, protein turnover, chaperones	Hsp20/alpha crystallin family	17.6 kDa class I heat shock protein OS=Solanum peruvianum OX=4082 PE=2 SV=1	O	Posttranslational modification, protein turnover, chaperones	class I small heat shock protein [Solanum lycopersicum]
gene25388	231	451	6.85252	14.565	3.57044895100643e-05	1.16266903103859	up	--	--	Cellular Component: apoplast (GO:0048046);;	K01870|3.5e-34|csat:104723377|K01870 isoleucyl-tRNA synthetase [EC:6.1.1.5] | (RefSeq) isoleucine--tRNA ligase, chloroplastic/mitochondrial-like	Aminoacyl-tRNA biosynthesis (ko00970)	--	--	Dirigent-like protein	Dirigent protein 21 OS=Arabidopsis thaliana OX=3702 GN=DIR21 PE=3 SV=1	S	Function unknown	dirigent protein 22 [Solanum lycopersicum]
gene21886	322	628	2.55062	5.42005	1.62026201841306e-05	1.16126897914001	up	[T]	Signal transduction mechanisms	Biological Process: defense response to oomycetes (GO:0002229);; Molecular Function: transmembrane receptor protein serine/threonine kinase activity (GO:0004675);; Molecular Function: ATP binding (GO:0005524);; Cellular Component: plasma membrane (GO:0005886);; Biological Process: defense response (GO:0006952);; Cellular Component: integral component of membrane (GO:0016021);; Molecular Function:…	K01176|5.0e-67|sbi:8065370|K01176 alpha-amylase [EC:3.2.1.1] | (RefSeq) alpha-amylase isozyme 2A	Starch and sucrose metabolism (ko00500)	--	--	Legume lectin domain	Probable L-type lectin-domain containing receptor kinase VI.1 OS=Arabidopsis thaliana OX=3702 GN=LECRK61 PE=2 SV=1	T	Signal transduction mechanisms	lectin-domain containing receptor kinase VI.3-like precursor [Solanum lycopersicum]
gene21772	79	154	1.24192	2.6643	0.00139809508479695	1.15955512223925	up	--	--	Molecular Function: DNA binding (GO:0003677);; Molecular Function: DNA-binding transcription factor activity (GO:0003700);; Cellular Component: nucleus (GO:0005634);;	K09286|1.4e-31|mtr:MTR_3g074130|K09286 EREBP-like factor | (RefSeq) ethylene response factor	--	--	--	AP2 domain	Ethylene-responsive transcription factor ERF061 OS=Arabidopsis thaliana OX=3702 GN=ERF061 PE=2 SV=1	K	Transcription	ethylene-responsive transcription factor ERF061 [Solanum lycopersicum]
gene3587	197	383	1.28341	2.72524	6.18012206365361e-05	1.15650545236705	up	--	--	Molecular Function: GTPase activity (GO:0003924);; Molecular Function: GTP binding (GO:0005525);; Biological Process: G protein-coupled receptor signaling pathway (GO:0007186);; Molecular Function: G-protein beta/gamma-subunit complex binding (GO:0031683);;	K19729|3.3e-42|bvg:104906028|K19729 guanine nucleotide-binding protein G(t) subunit alpha 3 | (RefSeq) guanine nucleotide-binding protein alpha-2 subunit	--	[DT]	Cell cycle control, cell division, chromosome partitioning;; Signal transduction mechanisms	G-protein alpha subunit	Extra-large guanine nucleotide-binding protein 1 OS=Arabidopsis thaliana OX=3702 GN=XLG1 PE=1 SV=2	--	--	extra-large guanine nucleotide-binding protein 1-like [Solanum lycopersicum]
gene4533	123	238	3.0175	6.36318	0.000317602678182715	1.14933912959795	up	--	--	Biological Process: regulation of immune system process (GO:0002682);; Biological Process: positive regulation of immune system process (GO:0002684);; Biological Process: regulation of response to biotic stimulus (GO:0002831);; Biological Process: positive regulation of response to biotic stimulus (GO:0002833);; Molecular Function: molecular_function (GO:0003674);; Molecular Function: GTPase acti…	K01537|6.1e-43|jcu:105638585|K01537 P-type Ca2+ transporter type 2C [EC:7.2.2.10] | (RefSeq) calcium-transporting ATPase 2, plasma membrane-type isoform X1	--	[R]	General function prediction only	C2 domain	Protein C2-DOMAIN ABA-RELATED 1 OS=Arabidopsis thaliana OX=3702 GN=CAR1 PE=1 SV=1	S	Function unknown	protein C2-DOMAIN ABA-RELATED 1 [Solanum lycopersicum]
gene23616	47	91	0.347238	0.727885	0.00963407586250655	1.14885265563555	up	[P]	Inorganic ion transport and metabolism	Molecular Function: calcium transmembrane transporter activity, phosphorylative mechanism (GO:0005388);; Molecular Function: ATP binding (GO:0005524);; Cellular Component: integral component of membrane (GO:0016021);;	K01537|0.0e+00|sly:104649390|K01537 P-type Ca2+ transporter type 2C [EC:7.2.2.10] | (RefSeq) putative calcium-transporting ATPase 13, plasma membrane-type	--	[P]	Inorganic ion transport and metabolism	Cation transporting ATPase, C-terminus	Putative calcium-transporting ATPase 13, plasma membrane-type OS=Arabidopsis thaliana OX=3702 GN=ACA13 PE=3 SV=1	P	Inorganic ion transport and metabolism	putative calcium-transporting ATPase 13, plasma membrane-type [Solanum lycopersicum]
gene3865	356	688	7.93738	16.7233	1.56419927117498e-05	1.14813023641854	up	--	--	Cellular Component: extracellular region (GO:0005576);; Cellular Component: plant-type cell wall (GO:0009505);; Cellular Component: plasmodesma (GO:0009506);; Biological Process: sexual reproduction (GO:0019953);;	K20628|4.6e-29|ccaj:109810432|K20628 expansin | (RefSeq) expansin-B3-like	--	--	--	Expansin C-terminal domain	Expansin-like A1 OS=Arabidopsis thaliana OX=3702 GN=EXLA1 PE=2 SV=1	S	Function unknown	expansin-like protein precursor [Solanum lycopersicum]
gene13268	383	740	2.61674	5.51994	1.49601026898844e-05	1.14780077870935	up	--	--	Molecular Function: protein tyrosine phosphatase activity (GO:0004725);; Molecular Function: protein tyrosine/serine/threonine phosphatase activity (GO:0008138);;	K10999|3.7e-163|han:110910338|K10999 cellulose synthase A [EC:2.4.1.12] | (RefSeq) cellulose synthase A catalytic subunit 4 [UDP-forming] isoform X1	--	[V]	Defense mechanisms	Dual specificity phosphatase, catalytic domain	Protein-tyrosine-phosphatase MKP1 OS=Arabidopsis thaliana OX=3702 GN=MKP1 PE=1 SV=1	V	Defense mechanisms	protein-tyrosine-phosphatase MKP1-like [Solanum lycopersicum]
gene26330	379	727	6.35546	13.2923	1.87183140760468e-05	1.13737616668995	up	--	--	Biological Process: metal ion transport (GO:0030001);; Molecular Function: metal ion binding (GO:0046872);;	--	--	[P]	Inorganic ion transport and metabolism	Heavy-metal-associated domain	Heavy metal-associated isoprenylated plant protein 5 OS=Arabidopsis thaliana OX=3702 GN=HIPP05 PE=1 SV=2	P	Inorganic ion transport and metabolism	heavy metal-associated isoprenylated plant protein 6 [Solanum lycopersicum]
gene281	253	484	2.36534	4.89538	4.86588367277972e-05	1.13335121555876	up	--		Molecular Function: protein kinase activity (GO:0004672);; Molecular Function: ATP binding (GO:0005524);; Cellular Component: integral component of membrane (GO:0016021);;	K01180|3.8e-59|cmax:111487562|K01180 endo-1,3(4)-beta-glucanase [EC:3.2.1.6] | (RefSeq) uncharacterized protein LOC111487562	--	--	--	Protein kinase domain	Cysteine-rich receptor-like protein kinase 2 OS=Arabidopsis thaliana OX=3702 GN=CRK2 PE=1 SV=1	T	Signal transduction mechanisms	cysteine-rich receptor-like protein kinase 2 isoform X1 [Solanum lycopersicum]
gene6133	34	65	1.07644	2.26316	0.0355382091618923	1.12972686917907	up	--	--	Biological Process: regulation of DNA endoreduplication (GO:0032875);;	--	--	--	--	--	Cyclin-dependent protein kinase inhibitor SMR8 OS=Arabidopsis thaliana OX=3702 GN=SMR8 PE=1 SV=1	S	Function unknown	cyclin-dependent protein kinase inhibitor SMR6 [Solanum lycopersicum]
gene10581	130	248	1.12444	2.33559	0.000396393314045434	1.12892018552199	up	--		Molecular Function: protein serine/threonine kinase activity (GO:0004674);; Molecular Function: ATP binding (GO:0005524);; Cellular Component: integral component of membrane (GO:0016021);;	K13416|1.6e-57|ccaj:109804867|K13416 brassinosteroid insensitive 1-associated receptor kinase 1 [EC:2.7.10.1 2.7.11.1] | (RefSeq) BRASSINOSTEROID INSENSITIVE 1-associated receptor kinase 1-like	MAPK signaling pathway - plant (ko04016);; Plant hormone signal transduction (ko04075);; Plant-pathogen interaction (ko04626)	--	--	Protein kinase domain	G-type lectin S-receptor-like serine/threonine-protein kinase At5g35370 OS=Arabidopsis thaliana OX=3702 GN=At5g35370 PE=2 SV=2	T	Signal transduction mechanisms	G-type lectin S-receptor-like serine/threonine-protein kinase At5g35370 [Solanum lycopersicum]
gene24670	78	148	1.59216	3.29518	0.00241372244563915	1.12061344828656	up	--	--	--	--	--	--	--	Phloem protein 2	F-box protein PP2-A13 OS=Arabidopsis thaliana OX=3702 GN=PP2A13 PE=1 SV=1	S	Function unknown	F-box protein PP2-A13 [Solanum lycopersicum]
gene6005	123	233	7.90677	16.3602	0.000518634220597339	1.11872265004288	up	--	--	--	--	--	--	--	--	--	S	Function unknown	uncharacterized protein LOC101264778 [Solanum lycopersicum]
gene14973	99	187	1.31992	2.72957	0.00135353397681899	1.1143867951714	up	--	--	Molecular Function: aspartic-type endopeptidase activity (GO:0004190);;	K00924|1.2e-39|ini:109147280|K00924 kinase [EC:2.7.1.-] | (RefSeq) aspartic proteinase-like protein 2	--	[O]	Posttranslational modification, protein turnover, chaperones	Xylanase inhibitor N-terminal	Aspartic proteinase Asp1 OS=Oryza sativa subsp. japonica OX=39947 GN=ASP1 PE=2 SV=1	O	Posttranslational modification, protein turnover, chaperones	aspartic proteinase Asp1 [Solanum lycopersicum]
gene5985	44	83	1.14307	2.37222	0.0240561334408206	1.11115366488333	up	--	--	Biological Process: response to water (GO:0009415);;	--	--	--	--	Dehydrin	Dehydrin DHN1 OS=Zea mays OX=4577 GN=DHN1 PE=1 SV=2	S	Function unknown	desiccation-related protein clone PCC6-19 [Solanum lycopersicum]
gene13651	44	83	0.53839	1.11149	0.0240561334408206	1.11115366488333	up	--	--	Cellular Component: nucleus (GO:0005634);; Molecular Function: zinc ion binding (GO:0008270);;	--	--	--	--	CCT motif	Zinc finger protein CONSTANS-LIKE 14 OS=Arabidopsis thaliana OX=3702 GN=COL14 PE=1 SV=2	K	Transcription	zinc finger protein CONSTANS-LIKE 14-like [Solanum lycopersicum]
gene5811	1687	3177	40.351	82.7876	5.68630545411144e-06	1.11103969451189	up	[R]	General function prediction only	Molecular Function: chitinase activity (GO:0004568);; Biological Process: carbohydrate metabolic process (GO:0005975);; Biological Process: chitin catabolic process (GO:0006032);; Biological Process: cell wall macromolecule catabolic process (GO:0016998);;	K20547|1.3e-148|sly:544149|K20547 basic endochitinase B [EC:3.2.1.14] | (RefSeq) CHI3; acidic 26 kDa endochitinase precursor	Amino sugar and nucleotide sugar metabolism (ko00520);; MAPK signaling pathway - plant (ko04016)	[R]	General function prediction only	Chitinase class I	Acidic 26 kDa endochitinase OS=Solanum lycopersicum OX=4081 GN=CHI3 PE=1 SV=1	S	Function unknown	acidic 26 kDa endochitinase precursor [Solanum lycopersicum]
gene8454	78	147	1.84122	3.79881	0.00272918395412573	1.11084014284752	up	--	--	Biological Process: response to acid chemical (GO:0001101);; Molecular Function: molecular_function (GO:0003674);; Molecular Function: enzyme inhibitor activity (GO:0004857);; Molecular Function: protein phosphatase inhibitor activity (GO:0004864);; Molecular Function: binding (GO:0005488);; Molecular Function: protein binding (GO:0005515);; Cellular Component: cellular_component (GO:0005575);; C…	K14496|3.0e-113|sly:101256856|K14496 abscisic acid receptor PYR/PYL family | (RefSeq) abscisic acid receptor PYL4	MAPK signaling pathway - plant (ko04016);; Plant hormone signal transduction (ko04075)	--	--	Polyketide cyclase / dehydrase and lipid transport	Abscisic acid receptor PYL4 OS=Arabidopsis thaliana OX=3702 GN=PYL4 PE=1 SV=1	S	Function unknown	abscisic acid receptor PYL4 [Solanum lycopersicum]
gene2189	144	271	2.09587	4.30393	0.000416695513824867	1.10940222702601	up	--	--	--	--	--	--	--	--	--	--	--	uncharacterized protein LOC101264556 [Solanum lycopersicum]
gene27937	127	239	2.55104	5.2367	0.000600422872881144	1.10926432858725	up	--	--	--	--	--	--	--	Protein of unknown function (DUF1635)	--	S	Function unknown	uncharacterized protein LOC101261779 [Solanum lycopersicum]
gene24078	309	581	4.09117	8.38398	5.42058679422495e-05	1.10849290390738	up	--	--	--	--	--	--	--	Pollen protein Ole e 1 like	--	S	Function unknown	extensin-2 [Solanum lycopersicum]
gene25	42	79	0.588626	1.21109	0.02689250657089	1.10690362020171	up	--	--	Molecular Function: methyltransferase activity (GO:0008168);;	K22546|9.6e-59|ath:AT3G44860|K22546 juvenile hormone-III synthase [EC:2.1.1.325] | (RefSeq) FAMT; farnesoic acid carboxyl-O-methyltransferase	--	--	--	SAM dependent carboxyl methyltransferase	Loganic acid O-methyltransferase OS=Catharanthus roseus OX=4058 GN=LAMT PE=1 SV=1	S	Function unknown	probable S-adenosylmethionine-dependent methyltransferase At5g38780 [Solanum lycopersicum]
gene24096	89	167	0.623997	1.28269	0.00188115807386382	1.10470895350515	up	--	--	Biological Process: mitochondrial RNA metabolic process (GO:0000959);; Biological Process: response to acid chemical (GO:0001101);; Molecular Function: molecular_function (GO:0003674);; Molecular Function: nucleic acid binding (GO:0003676);; Molecular Function: RNA binding (GO:0003723);; Molecular Function: catalytic activity (GO:0003824);; Molecular Function: nuclease activity (GO:0004518);; Mol…	K22262|3.3e-108|qsu:112034235|K22262 WD repeat and FYVE domain-containing protein 3 | (RefSeq) protein SPIRRIG	--	[R]	General function prediction only	PPR repeat	Putative pentatricopeptide repeat-containing protein At5g08490 OS=Arabidopsis thaliana OX=3702 GN=PCMP-E32 PE=3 SV=1	S	Function unknown	putative pentatricopeptide repeat-containing protein At5g08490 [Solanum lycopersicum]
gene10364	341	639	5.81919	11.8776	4.54890953088798e-05	1.10363802504983	up	[I]	Lipid transport and metabolism	--	K18368|9.2e-189|sly:101266812|K18368 caffeoylshikimate esterase [EC:3.1.1.-] | (RefSeq) caffeoylshikimate esterase	Phenylpropanoid biosynthesis (ko00940)	[I]	Lipid transport and metabolism	Serine aminopeptidase, S33	Caffeoylshikimate esterase OS=Arabidopsis thaliana OX=3702 GN=CSE PE=1 SV=1	I	Lipid transport and metabolism	caffeoylshikimate esterase [Solanum lycopersicum]
gene21758	1230	2304	38.1535	77.8689	8.30428524225415e-06	1.10329458039132	up	--	--	--	--	--	--	--	--	--	--	--	uncharacterized protein LOC101261732 [Solanum lycopersicum]
gene4863	142	266	1.20852	2.47023	0.000462426610748869	1.10270632110279	up	[M]	Cell wall/membrane/envelope biogenesis	Molecular Function: protein kinase activity (GO:0004672);; Molecular Function: ATP binding (GO:0005524);; Cellular Component: integral component of membrane (GO:0016021);; Molecular Function: polysaccharide binding (GO:0030247);;	K23544|6.0e-132|brp:103842861|K23544 serine incorporator 1/3 | (RefSeq) serine incorporator 3	--	--	--	Protein kinase domain	Wall-associated receptor kinase-like 1 OS=Arabidopsis thaliana OX=3702 GN=WAKL1 PE=2 SV=1	T	Signal transduction mechanisms	wall-associated receptor kinase-like 1 [Solanum lycopersicum]
gene21568	453	848	3.10804	6.25171	2.86255806867108e-05	1.10222192338123	up	[I]	Lipid transport and metabolism	Molecular Function: phospholipase D activity (GO:0004630);; Molecular Function: calcium ion binding (GO:0005509);; Cellular Component: membrane (GO:0016020);; Biological Process: lipid catabolic process (GO:0016042);; Biological Process: phosphatidylcholine metabolic process (GO:0046470);; Molecular Function: N-acylphosphatidylethanolamine-specific phospholipase D activity (GO:0070290);;	K01115|0.0e+00|sly:544181|K01115 phospholipase D1/2 [EC:3.1.4.4] | (RefSeq) PLDb1; phospholipase PLDb1	Glycerophospholipid metabolism (ko00564);; Ether lipid metabolism (ko00565);; Endocytosis (ko04144)	[I]	Lipid transport and metabolism	Phospholipase D C terminal	Phospholipase D beta 1 OS=Arabidopsis thaliana OX=3702 GN=PLDBETA1 PE=1 SV=4	I	Lipid transport and metabolism	phospholipase PLDb1 isoform X1 [Solanum lycopersicum]
gene5675	40	75	1.0709	2.19916	0.0300206319114191	1.10221548564635	up	--	--	Molecular Function: polysaccharide binding (GO:0030247);;	K19041|6.5e-19|nau:109226804|K19041 E3 ubiquitin-protein ligase RNF38/44 [EC:2.3.2.27] | (RefSeq) RING-H2 finger protein ATL20-like	--	--	--	Wall-associated receptor kinase galacturonan-binding	Putative RING-H2 finger protein ATL21A OS=Arabidopsis thaliana OX=3702 GN=ATL21A PE=3 SV=1	T	Signal transduction mechanisms	putative RING-H2 finger protein ATL21A [Solanum lycopersicum]
gene28736	368	688	6.47335	13.19	4.40066205573775e-05	1.10031935436648	up	[K]	Transcription	Molecular Function: O-methyltransferase activity (GO:0008171);; Biological Process: methylation (GO:0032259);; Molecular Function: protein dimerization activity (GO:0046983);;	K22588|2.9e-101|eus:EUTSA_v10025519mg|K22588 acetylserotonin O-methyltransferase, plant [EC:2.1.1.4] | (RefSeq) hypothetical protein	Tryptophan metabolism (ko00380)	[R]	General function prediction only	O-methyltransferase domain	Acetylserotonin O-methyltransferase OS=Arabidopsis thaliana OX=3702 GN=ASMT PE=1 SV=1	S	Function unknown	acetylserotonin O-methyltransferase [Solanum lycopersicum]
gene17111	165	308	2.99332	6.08913	0.000297404742639893	1.09773823292772	up	[T]	Signal transduction mechanisms	Molecular Function: protein serine/threonine kinase activity (GO:0004674);; Molecular Function: ATP binding (GO:0005524);; Biological Process: signal transduction (GO:0007165);; Cellular Component: integral component of membrane (GO:0016021);;	K12761|4.7e-241|sly:101055501|K12761 carbon catabolite-derepressing protein kinase [EC:2.7.11.1] | (RefSeq) CIPK11; CBL-interacting protein kinase 11	--	[T]	Signal transduction mechanisms	Protein kinase domain	CBL-interacting serine/threonine-protein kinase 11 OS=Arabidopsis thaliana OX=3702 GN=CIPK11 PE=1 SV=1	T	Signal transduction mechanisms	CBL-interacting protein kinase 11 [Solanum lycopersicum]
gene8575	50	93	1.13828	2.3178	0.0160407855443248	1.09115514527732	up	[R]	General function prediction only	Molecular Function: gamma-glutamylaminecyclotransferase activity (GO:0061929);;	K19761|2.2e-108|sly:101245930|K19761 gamma-glutamylaminecyclotransferase [EC:2.3.2.-] | (RefSeq) putative gamma-glutamylcyclotransferase At3g02910	--	[S]	Function unknown	Gamma-glutamyl cyclotransferase, AIG2-like	Putative gamma-glutamylcyclotransferase At3g02910 OS=Arabidopsis thaliana OX=3702 GN=At3g02910 PE=2 SV=2	S	Function unknown	putative gamma-glutamylcyclotransferase At3g02910 [Solanum lycopersicum]
gene10037	91	169	2.99187	6.02336	0.00228692255560207	1.08985850416357	up	--	--	Biological Process: defense response (GO:0006952);;	--	--	--	--	Pathogenesis-related protein Bet v 1 family	Kirola OS=Actinidia deliciosa OX=3627 PE=1 SV=1	S	Function unknown	kirola-like [Solanum lycopersicum]
gene9949	1030	1899	12.086	27.1516	1.6225668200016e-05	1.08039288131678	up	[G]	Carbohydrate transport and metabolism	Molecular Function: phosphogluconate dehydrogenase (decarboxylating) activity (GO:0004616);; Biological Process: pentose-phosphate shunt (GO:0006098);; Biological Process: D-gluconate metabolic process (GO:0019521);; Molecular Function: NADP binding (GO:0050661);;	K00033|8.5e-279|sly:101256373|K00033 6-phosphogluconate dehydrogenase [EC:1.1.1.44 1.1.1.343] | (RefSeq) 6-phosphogluconate dehydrogenase, decarboxylating 3	Pentose phosphate pathway (ko00030);; Glutathione metabolism (ko00480);; Carbon metabolism (ko01200)	[G]	Carbohydrate transport and metabolism	6-phosphogluconate dehydrogenase, C-terminal domain	6-phosphogluconate dehydrogenase, decarboxylating 2 OS=Arabidopsis thaliana OX=3702 GN=PGD2 PE=1 SV=1	G	Carbohydrate transport and metabolism	6-phosphogluconate dehydrogenase, decarboxylating 3 [Solanum lycopersicum]
gene22958	198	365	3.90884	7.87276	0.000256445947405759	1.07977928351562	up	--	--	Biological Process: activation of innate immune response (GO:0002218);; Biological Process: response to molecule of bacterial origin (GO:0002237);; Biological Process: activation of immune response (GO:0002253);; Biological Process: immune system process (GO:0002376);; Biological Process: regulation of immune system process (GO:0002682);; Biological Process: negative regulation of immune system p…	K13456|2.4e-147|sly:101248708|K13456 RPM1-interacting protein 4 | (RefSeq) RPM1-interacting protein 4 isoform X1	Plant-pathogen interaction (ko04626)	--	--	Cleavage site for pathogenic type III effector avirulence factor Avr	RPM1-interacting protein 4 OS=Arabidopsis thaliana OX=3702 GN=RIN4 PE=1 SV=1	S	Function unknown	RPM1-interacting protein 4 isoform X1 [Solanum lycopersicum]
gene9618	77	142	2.2924	4.61957	0.0046350756220225	1.07953877472963	up	--	--	--	--	--	--	--	--	--	--	--	uncharacterized protein LOC101258448 [Solanum lycopersicum]
gene4972	690	1268	12.479	24.9856	2.79150083446236e-05	1.07563564322928	up	[I]	Lipid transport and metabolism	Molecular Function: hydrolase activity (GO:0016787);;	K14493|9.4e-43|smo:SELMODRAFT_450797|K14493 gibberellin receptor GID1 [EC:3.-.-.-] | (RefSeq) GID1b-1; hypothetical protein	Plant hormone signal transduction (ko04075)	[V]	Defense mechanisms	alpha/beta hydrolase fold	Probable carboxylesterase 15 OS=Arabidopsis thaliana OX=3702 GN=CXE15 PE=2 SV=1	V	Defense mechanisms	Abhydrolase superfamily protein [Solanum lycopersicum]
gene23658	235	431	2.27078	4.5388	0.00019779166935034	1.07249303150676	up	[M]	Cell wall/membrane/envelope biogenesis	Molecular Function: protein kinase activity (GO:0004672);; Molecular Function: ATP binding (GO:0005524);; Cellular Component: integral component of membrane (GO:0016021);;	K13429|6.5e-61|cam:101510407|K13429 chitin elicitor receptor kinase 1 | (RefSeq) chitin elicitor receptor kinase 1-like	Plant-pathogen interaction (ko04626)	--	--	Protein kinase domain	Serine/threonine receptor-like kinase NFP OS=Medicago truncatula OX=3880 GN=NFP PE=1 SV=1	T	Signal transduction mechanisms	LysM receptor-like kinase precursor [Solanum lycopersicum]
NewGene_2552	995	1823	44.4185	88.6665	2.04063400131251e-05	1.07134055190132	up	--	--	--	--	--	--	--	--	--	--	--	hypothetical protein EJD97_002371 [Solanum chilense]
gene15871	548	1004	6.78749	13.5544	4.28795416344691e-05	1.0712231222438	up	--	--	--	K19042|3.6e-180|sly:101246257|K19042 E3 ubiquitin-protein ligase BOI and related proteins [EC:2.3.2.27] | (RefSeq) BOI-related E3 ubiquitin-protein ligase 1	--	[O]	Posttranslational modification, protein turnover, chaperones	Zinc finger, C3HC4 type (RING finger)	E3 ubiquitin-protein ligase BOI OS=Arabidopsis thaliana OX=3702 GN=BOI PE=1 SV=1	O	Posttranslational modification, protein turnover, chaperones	BOI-related E3 ubiquitin-protein ligase 1 [Solanum lycopersicum]
gene12397	89	163	0.725822	1.45115	0.00300183316097795	1.06975748287323	up	[O]	Posttranslational modification, protein turnover, chaperones	Molecular Function: serine-type endopeptidase activity (GO:0004252);;	K15333|1.1e-78|nsy:104224633|K15333 tRNA guanosine-2'-O-methyltransferase [EC:2.1.1.34] | (RefSeq) uncharacterized protein LOC104224633	--	--	--	Subtilase family	CO(2)-response secreted protease OS=Arabidopsis thaliana OX=3702 GN=CRSP PE=2 SV=1	O	Posttranslational modification, protein turnover, chaperones	CO(2)-response secreted protease [Solanum lycopersicum]
gene28673	334	610	2.22484	4.42953	0.000102479826911217	1.0665556309741	up	[M]	Cell wall/membrane/envelope biogenesis	Molecular Function: protein kinase activity (GO:0004672);; Molecular Function: ATP binding (GO:0005524);; Cellular Component: integral component of membrane (GO:0016021);;	K00924|1.8e-262|cann:107840970|K00924 kinase [EC:2.7.1.-] | (RefSeq) receptor-like protein kinase 5	--	--	--	Protein kinase domain	Receptor-like protein kinase 5 OS=Arabidopsis thaliana OX=3702 GN=RLK5 PE=1 SV=1	T	Signal transduction mechanisms	receptor-like protein kinase 5 [Solanum lycopersicum]
gene19055	192	350	1.48659	2.96322	0.000351832686738745	1.06362118861876	up	[T]	Signal transduction mechanisms	Molecular Function: protein serine/threonine kinase activity (GO:0004674);; Molecular Function: ATP binding (GO:0005524);; Cellular Component: integral component of membrane (GO:0016021);;	K01180|1.2e-57|cmax:111487562|K01180 endo-1,3(4)-beta-glucanase [EC:3.2.1.6] | (RefSeq) uncharacterized protein LOC111487562	--	--	--	Protein kinase domain	G-type lectin S-receptor-like serine/threonine-protein kinase SD2-5 OS=Arabidopsis thaliana OX=3702 GN=SD25 PE=1 SV=1	T	Signal transduction mechanisms	G-type lectin S-receptor-like serine/threonine-protein kinase SD2-5 [Solanum lycopersicum]
NewGene_3764	40	73	0.583644	1.17926	0.0414801169794521	1.06328262299058	up	--	--	--	K23280|8.64e-11|sly:101257103|K23280 rhamnogalacturonan I rhamnosyltransferase [EC:2.4.1.351] | (RefSeq) uncharacterized protein LOC101257103 isoform X1	--	--	--	--	--	--	--	hypothetical protein EJD97_020452, partial [Solanum chilense]
NewGene_2579	236	430	2.19146	4.1848	0.000236150411935795	1.06302009774502	up	--	--	Cellular Component: integral component of membrane (GO:0016021);;	K03131|2.78e-16|ghi:107956070|K03131 transcription initiation factor TFIID subunit 6 | (RefSeq) transcription initiation factor TFIID subunit 6b-like	Basal transcription factors (ko03022)	[R]	General function prediction only	Leucine rich repeat	Receptor-like protein 9DC1 OS=Solanum pimpinellifolium OX=4084 GN=9DC1 PE=3 SV=1	S	Function unknown	Hcr9-OR2B [Solanum pimpinellifolium]
gene4770	361	655	3.96049	7.832	0.000106183602563542	1.05711477547696	up	--	--	Biological Process: lipid metabolic process (GO:0006629);;	K18875|7.2e-27|egu:105060252|K18875 enhanced disease susceptibility 1 protein | (RefSeq) protein EDS1B-like	Plant-pathogen interaction (ko04626)	--	--	Enhanced disease susceptibility 1 protein EP domain	Senescence-associated carboxylesterase 101 OS=Arabidopsis thaliana OX=3702 GN=SAG101 PE=1 SV=1	G	Carbohydrate transport and metabolism	senescence-associated carboxylesterase 101 isoform X2 [Solanum lycopersicum]
gene25473	1197	2169	26.9055	53.1255	2.57278634004049e-05	1.05541929937614	up	[T]	Signal transduction mechanisms	Molecular Function: calcium ion binding (GO:0005509);;	K13448|1.4e-105|sly:101256817|K13448 calcium-binding protein CML | (RefSeq) calcium-binding protein CAST	Plant-pathogen interaction (ko04626)	[T]	Signal transduction mechanisms	EF hand	Calcium-binding protein CAST OS=Solanum tuberosum OX=4113 PE=2 SV=1	T	Signal transduction mechanisms	calcium-binding protein CAST [Solanum lycopersicum]
gene18596	43	78	0.788778	1.53534	0.0407642852564791	1.05471133833245	up	[T]	Signal transduction mechanisms	Molecular Function: protein serine/threonine kinase activity (GO:0004674);; Molecular Function: ATP binding (GO:0005524);; Cellular Component: cytoplasm (GO:0005737);; Biological Process: protein phosphorylation (GO:0006468);; Biological Process: intracellular signal transduction (GO:0035556);;	K08867|7.4e-169|sly:101261432|K08867 WNK lysine deficient protein kinase [EC:2.7.11.1] | (RefSeq) probable serine/threonine-protein kinase WNK11	--	[R]	General function prediction only	Protein kinase domain	Probable serine/threonine-protein kinase WNK11 OS=Arabidopsis thaliana OX=3702 GN=WNK11 PE=2 SV=1	T	Signal transduction mechanisms	probable serine/threonine-protein kinase WNK11 [Solanum lycopersicum]
gene17067	1247	2255	11.3433	22.2706	2.6781055183806e-05	1.05248186714143	up	--	--	Molecular Function: metal ion binding (GO:0046872);;	K23047|4.5e-47|spen:107024699|K23047 E3 ubiquitin-protein ligase UNKL [EC:2.3.2.27] | (RefSeq) zinc finger CCCH domain-containing protein 2	--	[R]	General function prediction only	Ankyrin repeat	Zinc finger CCCH domain-containing protein 66 OS=Arabidopsis thaliana OX=3702 GN=At5g58620 PE=2 SV=1	S	Function unknown	zinc finger CCCH domain-containing protein 66 isoform X1 [Solanum lycopersicum]
gene6678	84	152	1.04951	2.07673	0.00532256179643617	1.05231870708806	up	[QV]	Secondary metabolites biosynthesis, transport and catabolism;; Defense mechanisms	Molecular Function: monooxygenase activity (GO:0004497);; Molecular Function: iron ion binding (GO:0005506);; Cellular Component: integral component of membrane (GO:0016021);; Molecular Function: oxidoreductase activity, acting on paired donors, with incorporation or reduction of molecular oxygen (GO:0016705);; Molecular Function: heme binding (GO:0020037);;	K23806|6.8e-162|vvi:100246293|K23806 alpha-guaiene 2-oxidase | (RefSeq) premnaspirodiene oxygenase-like	--	[Q]	Secondary metabolites biosynthesis, transport and catabolism	Cytochrome P450	Premnaspirodiene oxygenase OS=Hyoscyamus muticus OX=35626 GN=CYP71D55 PE=1 SV=1	Q	Secondary metabolites biosynthesis, transport and catabolism	premnaspirodiene oxygenase [Solanum lycopersicum]
gene6173	94	170	1.56702	3.09703	0.0036809207646596	1.05163742948913	up	--	--	Molecular Function: 3-beta-hydroxy-delta5-steroid dehydrogenase activity (GO:0003854);; Biological Process: steroid biosynthetic process (GO:0006694);;	K09753|3.4e-30|han:110917450|K09753 cinnamoyl-CoA reductase [EC:1.2.1.44] | (RefSeq) cinnamoyl-CoA reductase 2-like	Phenylpropanoid biosynthesis (ko00940)	[V]	Defense mechanisms	3-beta hydroxysteroid dehydrogenase/isomerase family	Cinnamoyl-CoA reductase-like SNL6 OS=Oryza sativa subsp. japonica OX=39947 GN=SNL6 PE=3 SV=1	V	Defense mechanisms	cinnamoyl-CoA reductase-like SNL6 [Solanum lycopersicum]
gene15645	99	179	3.21941	6.32106	0.00323891852350213	1.05134823584056	up	--	--	Cellular Component: cellular_component (GO:0005575);; Cellular Component: intracellular (GO:0005622);; Cellular Component: obsolete cell (GO:0005623);; Cellular Component: nucleus (GO:0005634);; Cellular Component: cytoplasm (GO:0005737);; Cellular Component: organelle (GO:0043226);; Cellular Component: membrane-bounded organelle (GO:0043227);; Cellular Component: intracellular organelle (GO:0043…	--	--	--	--	--	Uncharacterized protein At4g14450, chloroplastic OS=Arabidopsis thaliana OX=3702 GN=At4g14450 PE=2 SV=1	S	Function unknown	uncharacterized protein At4g14450, chloroplastic [Solanum lycopersicum]
gene16469	131	236	2.70146	5.31844	0.00153356308659201	1.04635746488898	up	[IQR]	Lipid transport and metabolism;; Secondary metabolites biosynthesis, transport and catabolism;; General function prediction only	Molecular Function: oxidoreductase activity (GO:0016491);;	K00059|2.8e-143|sly:101249464|K00059 3-oxoacyl-[acyl-carrier protein] reductase [EC:1.1.1.100] | (RefSeq) NADPH-dependent aldehyde reductase-like protein, chloroplastic	Fatty acid biosynthesis (ko00061);; Biotin metabolism (ko00780);; Fatty acid metabolism (ko01212)	[R]	General function prediction only	Enoyl-(Acyl carrier protein) reductase	NADPH-dependent aldehyde reductase-like protein, chloroplastic OS=Arabidopsis thaliana OX=3702 GN=At3g03980 PE=3 SV=1	Q	Secondary metabolites biosynthesis, transport and catabolism	NADPH-dependent aldehyde reductase-like protein, chloroplastic [Solanum lycopersicum]
gene23794	80	144	1.38254	2.72742	0.00604891377287303	1.04465236626345	up	--	--	Cellular Component: integral component of membrane (GO:0016021);;	--	--	--	--	Family of unknown function (DUF716)	--	S	Function unknown	uncharacterized protein LOC101261959 [Solanum lycopersicum]
gene14043	169	304	1.47508	2.9187	0.000725082431363138	1.04435677542483	up	[T]	Signal transduction mechanisms	Molecular Function: ion channel activity (GO:0005216);; Cellular Component: integral component of membrane (GO:0016021);;	K05391|0.0e+00|sly:101250508|K05391 cyclic nucleotide gated channel, plant | (RefSeq) cyclic nucleotide-gated ion channel 1-like isoform X1	Plant-pathogen interaction (ko04626)	[PT]	Inorganic ion transport and metabolism;; Signal transduction mechanisms	Ion transport protein	Cyclic nucleotide-gated ion channel 1 OS=Arabidopsis thaliana OX=3702 GN=CNGC1 PE=1 SV=1	P	Inorganic ion transport and metabolism	cyclic nucleotide-gated ion channel 1-like isoform X2 [Solanum lycopersicum]
gene26873	60	108	0.990715	1.95936	0.0179643092540913	1.04423956258044	up	--	--	Molecular Function: DNA binding (GO:0003677);; Cellular Component: nucleus (GO:0005634);;	K09422|3.9e-168|sly:544120|K09422 transcription factor MYB, plant | (RefSeq) THM16; myb-related transcription factor	--	[K]	Transcription	Myb-like DNA-binding domain	Transcription factor MYB20 OS=Arabidopsis thaliana OX=3702 GN=MYB20 PE=2 SV=1	K	Transcription	myb-related transcription factor [Solanum lycopersicum]
gene8896	228	410	2.29781	4.51856	0.000351832686738745	1.04405080315755	up	--		Biological Process: defense response to oomycetes (GO:0002229);; Molecular Function: transmembrane receptor protein serine/threonine kinase activity (GO:0004675);; Molecular Function: ATP binding (GO:0005524);; Cellular Component: vacuole (GO:0005773);; Cellular Component: plasma membrane (GO:0005886);; Biological Process: defense response (GO:0006952);; Cellular Component: integral component of …	K01176|3.0e-64|sbi:8065370|K01176 alpha-amylase [EC:3.2.1.1] | (RefSeq) alpha-amylase isozyme 2A	Starch and sucrose metabolism (ko00500)	--	--	Legume lectin domain	L-type lectin-domain containing receptor kinase S.1 OS=Arabidopsis thaliana OX=3702 GN=LECRKS1 PE=1 SV=1	T	Signal transduction mechanisms	clade X lectin receptor kinase [Solanum lycopersicum]
gene11425	50	90	0.238565	0.471316	0.0251199848832682	1.0439095646139	up	[T]	Signal transduction mechanisms	Biological Process: signal transduction (GO:0007165);; Molecular Function: ADP binding (GO:0043531);;	K00695|2.7e-129|mtr:MTR_6g478030|K00695 sucrose synthase [EC:2.4.1.13] | (RefSeq) sucrose synthase	Starch and sucrose metabolism (ko00500)	--	--	TIR domain	Disease resistance protein Roq1 OS=Nicotiana benthamiana OX=4100 GN=ROQ1 PE=1 SV=1	S	Function unknown	TMV resistance protein N-like [Solanum lycopersicum]
gene12072	575	1033	8.76164	17.1542	7.09977359795059e-05	1.0429298543711	up	--	--	Molecular Function: DNA-binding transcription factor activity (GO:0003700);; Cellular Component: nucleus (GO:0005634);; Molecular Function: sequence-specific DNA binding (GO:0043565);;	K13425|6.7e-23|han:110922953|K13425 WRKY transcription factor 22 | (RefSeq) WRKY transcription factor 22-like	MAPK signaling pathway - plant (ko04016);; Plant-pathogen interaction (ko04626)	--	--	WRKY DNA -binding domain	Probable WRKY transcription factor 7 OS=Arabidopsis thaliana OX=3702 GN=WRKY7 PE=1 SV=1	K	Transcription	probable WRKY transcription factor 7 [Solanum lycopersicum]
gene30577	54	97	0.473091	0.93412	0.0237757332241478	1.04108819615129	up	--	--	Cellular Component: integral component of membrane (GO:0016021);;	K22262|6.4e-122|qsu:112034235|K22262 WD repeat and FYVE domain-containing protein 3 | (RefSeq) protein SPIRRIG	--	[R]	General function prediction only	PPR repeat family	Pentatricopeptide repeat-containing protein At1g18485 OS=Arabidopsis thaliana OX=3702 GN=PCMP-H8 PE=2 SV=2	S	Function unknown	pentatricopeptide repeat-containing protein At4g14170-like [Solanum lycopersicum]
gene19063	90	161	1.83887	3.58435	0.00461756315262434	1.03586335451482	up	[O]	Posttranslational modification, protein turnover, chaperones	--	K13993|9.1e-08|egr:104452453|K13993 HSP20 family protein | (RefSeq) 18.1 kDa class I heat shock protein	Protein processing in endoplasmic reticulum (ko04141)	[O]	Posttranslational modification, protein turnover, chaperones	Hsp20/alpha crystallin family	--	O	Posttranslational modification, protein turnover, chaperones	uncharacterized protein LOC101259555 isoform X2 [Solanum lycopersicum]
gene1344	57	102	0.667733	1.29946	0.0204904178459235	1.03570074143069	up	[M]	Cell wall/membrane/envelope biogenesis	Cellular Component: integral component of membrane (GO:0016021);;	K08678|7.1e-245|sly:101256624|K08678 UDP-glucuronate decarboxylase [EC:4.1.1.35] | (RefSeq) UDP-glucuronic acid decarboxylase 4-like	Amino sugar and nucleotide sugar metabolism (ko00520)	[GM]	Carbohydrate transport and metabolism;; Cell wall/membrane/envelope biogenesis	GDP-mannose 4,6 dehydratase	UDP-glucuronic acid decarboxylase 4 OS=Arabidopsis thaliana OX=3702 GN=UXS4 PE=2 SV=1	--	--	UDP-glucuronic acid decarboxylase 4-like [Solanum lycopersicum]
gene8179	288	514	1.75817	3.46771	0.000264654785838579	1.03325335802084	up	[D]	Cell cycle control, cell division, chromosome partitioning	Molecular Function: ubiquitin-protein transferase activity (GO:0004842);;	K08332|1.9e-99|ccaj:109805896|K08332 vacuolar protein 8 | (RefSeq) U-box domain-containing protein 44-like	--	[S]	Function unknown	Armadillo/beta-catenin-like repeat	U-box domain-containing protein 43 OS=Arabidopsis thaliana OX=3702 GN=PUB43 PE=2 SV=1	S	Function unknown	U-box domain-containing protein 43 [Solanum lycopersicum]
gene20712	93	166	1.33281	2.61249	0.00471562807546838	1.03271774996453	up	[E]	Amino acid transport and metabolism	Molecular Function: carboxy-lyase activity (GO:0016831);; Biological Process: carboxylic acid metabolic process (GO:0019752);; Molecular Function: pyridoxal phosphate binding (GO:0030170);;	K22427|2.4e-267|sly:101248599|K22427 phenylalanine decarboxylase [EC:4.1.1.53] | (RefSeq) histidine decarboxylase-like	Phenylalanine metabolism (ko00360)	[E]	Amino acid transport and metabolism	Pyridoxal-dependent decarboxylase conserved domain	Histidine decarboxylase OS=Solanum lycopersicum OX=4081 GN=HDC PE=2 SV=1	E	Amino acid transport and metabolism	histidine decarboxylase-like [Solanum lycopersicum]
gene1597	313	556	4.86172	9.42251	0.000249783844293715	1.02650476787694	up	--	--	Molecular Function: aspartic-type endopeptidase activity (GO:0004190);;	--	--	[O]	Posttranslational modification, protein turnover, chaperones	Xylanase inhibitor C-terminal	Probable aspartic proteinase GIP2 OS=Nicotiana benthamiana OX=4100 GN=GIP2 PE=1 SV=1	O	Posttranslational modification, protein turnover, chaperones	basic 7S globulin-like [Solanum lycopersicum]
gene344	116	206	1.58984	3.07767	0.00297166002777856	1.02557056179201	up	[QV]	Secondary metabolites biosynthesis, transport and catabolism;; Defense mechanisms	Molecular Function: iron ion binding (GO:0005506);; Cellular Component: integral component of membrane (GO:0016021);; Molecular Function: oxidoreductase activity, acting on paired donors, with incorporation or reduction of molecular oxygen (GO:0016705);; Molecular Function: heme binding (GO:0020037);;	K15472|4.1e-220|nau:109237629|K15472 premnaspirodiene oxygenase [EC:1.14.14.151] | (RefSeq) premnaspirodiene oxygenase	Sesquiterpenoid and triterpenoid biosynthesis (ko00909)	[Q]	Secondary metabolites biosynthesis, transport and catabolism	Cytochrome P450	Premnaspirodiene oxygenase OS=Hyoscyamus muticus OX=35626 GN=CYP71D55 PE=1 SV=1	Q	Secondary metabolites biosynthesis, transport and catabolism	premnaspirodiene oxygenase-like [Solanum lycopersicum]
gene6296	128	227	2.96099	5.7108	0.0023609780716833	1.02367967344282	up	--	--	Molecular Function: calcium ion binding (GO:0005509);; Cellular Component: integral component of membrane (GO:0016021);;	K02183|2.4e-93|sly:101251639|K02183 calmodulin | (RefSeq) probable calcium-binding protein CML30	MAPK signaling pathway - plant (ko04016);; Phosphatidylinositol signaling system (ko04070);; Plant-pathogen interaction (ko04626)	[T]	Signal transduction mechanisms	EF hand	Probable calcium-binding protein CML45 OS=Arabidopsis thaliana OX=3702 GN=CML45 PE=2 SV=1	T	Signal transduction mechanisms	probable calcium-binding protein CML30 [Solanum lycopersicum]
gene141	123	218	3.08982	5.97711	0.00239040838558263	1.02277041307349	up	--	--	Cellular Component: integral component of membrane (GO:0016021);;	--	--	--	--	--	Protein NDR1 OS=Arabidopsis thaliana OX=3702 GN=NDR1 PE=1 SV=1	--	--	protein NDR1 [Solanum lycopersicum]
NewGene_2911	126	223	1.48747	2.82371	0.00244568183785789	1.02074056036869	up	--	--	--	--	--	--	--	--	Receptor-like protein Cf-9 homolog OS=Solanum lycopersicum OX=4081 GN=HCR9-0 PE=2 SV=2	S	Function unknown	hypothetical protein CQW23_01592 [Capsicum baccatum]
gene15401	1064	1882	26.6511	51.3468	5.99408390878309e-05	1.02057256664029	up	--	--	--	--	--	--	--	--	--	--	--	uncharacterized protein LOC101254906 [Solanum lycopersicum]
gene3649	329	582	7.17609	13.831	0.000254686837784154	1.02053054256207	up	[T]	Signal transduction mechanisms	--	--	--	--	--	Universal stress protein family	--	S	Function unknown	protein response to dessication 2 [Solanum lycopersicum]
gene3486	642	1135	7.95868	15.3235	9.70966081092468e-05	1.01979090798305	up	--	--	Molecular Function: ubiquitin-protein transferase activity (GO:0004842);;	K10260|9.3e-16|cre:CHLREDRAFT_205525|K10260 F-box and WD-40 domain protein 7 | (RefSeq) predicted protein	Ubiquitin mediated proteolysis (ko04120)	--	--	U-box domain	U-box domain-containing protein 26 OS=Arabidopsis thaliana OX=3702 GN=PUB26 PE=2 SV=1	H	Coenzyme transport and metabolism	U-box domain-containing protein 26 [Solanum lycopersicum]
gene14611	86	152	1.39637	2.67826	0.00792160321826501	1.01842463753598	up	--	--	--	--	--	--	--	--	--	--	--	uncharacterized protein LOC101253087 [Solanum lycopersicum]
gene9062	59	104	0.60729	1.17445	0.0245202838065731	1.01404477466923	up	--	--	Molecular Function: calmodulin binding (GO:0005516);;	--	--	--	--	Calmodulin binding protein-like	--	S	Function unknown	calmodulin-binding protein 60 A-like isoform X1 [Solanum lycopersicum]
gene20720	91	160	0.798432	1.52822	0.00618427681413956	1.01096303626945	up	[T]	Signal transduction mechanisms	Molecular Function: protein kinase activity (GO:0004672);; Molecular Function: ATP binding (GO:0005524);;	K00924|5.3e-249|nta:107786181|K00924 kinase [EC:2.7.1.-] | (RefSeq) receptor-like protein kinase HSL1	--	--	--	Protein kinase domain	Receptor-like protein kinase 7 OS=Arabidopsis thaliana OX=3702 GN=RLK7 PE=1 SV=1	T	Signal transduction mechanisms	receptor-like protein kinase 7 [Solanum lycopersicum]
gene14921	339	595	3.51581	6.72191	0.000314222413241578	1.00921433284977	up	[U]	Intracellular trafficking, secretion, and vesicular transport	--	--	--	--	--	WD40-like Beta Propeller Repeat	--	U	Intracellular trafficking, secretion, and vesicular transport	uncharacterized protein LOC101247825 [Solanum lycopersicum]
gene21424	1154	2018	12.9729	24.71	7.97753038514464e-05	1.00409514657022	up	--	--	Molecular Function: aspartic-type endopeptidase activity (GO:0004190);; Cellular Component: plant-type cell wall (GO:0009505);;	K22683|1.4e-39|lja:Lj2g3v1172480.1|K22683 aspartyl protease family protein [EC:3.4.23.-] | (RefSeq) Lj2g3v1172480.1; -	--	[O]	Posttranslational modification, protein turnover, chaperones	Xylanase inhibitor C-terminal	Probable aspartyl protease At4g16563 OS=Arabidopsis thaliana OX=3702 GN=At4g16563 PE=2 SV=1	O	Posttranslational modification, protein turnover, chaperones	probable aspartyl protease At4g16563 [Solanum lycopersicum]
gene13528	595	1039	7.58998	14.459	0.000156455417268665	1.00196786454911	up	[G]	Carbohydrate transport and metabolism	Cellular Component: integral component of membrane (GO:0016021);; Molecular Function: transmembrane transporter activity (GO:0022857);;	K24193|5.1e-298|sly:101266821|K24193 MFS transporter, SP family, sugar:H+ symporter | (RefSeq) STP12; sugar transport protein 14	--	[R]	General function prediction only	Sugar (and other) transporter	Sugar transport protein 14 OS=Arabidopsis thaliana OX=3702 GN=STP14 PE=2 SV=2	U	Intracellular trafficking, secretion, and vesicular transport	sugar transport protein 14 [Solanum lycopersicum]
gene5361	232	405	4.6304	8.80325	0.000741931591053385	1.00127743984037	up	--	--	--	--	--	--	--	PDDEXK-like family of unknown function	--	S	Function unknown	uncharacterized protein LOC101251439 [Solanum lycopersicum]
gene3333	47	82	0.321276	0.616088	0.0462006291685809	0.99881235879975	up	[M]	Cell wall/membrane/envelope biogenesis	Molecular Function: protein kinase activity (GO:0004672);; Molecular Function: ATP binding (GO:0005524);; Cellular Component: integral component of membrane (GO:0016021);;	K00924|2.0e-80|lang:109334483|K00924 kinase [EC:2.7.1.-] | (RefSeq) receptor-like protein kinase HSL1	--	--	--	Protein kinase domain	Receptor-like protein kinase 7 OS=Arabidopsis thaliana OX=3702 GN=RLK7 PE=1 SV=1	T	Signal transduction mechanisms	receptor-like protein kinase 7 [Solanum lycopersicum]
gene29151	1195	2079	20.2106	38.2976	9.0707620204892e-05	0.996694621858841	up	[IR]	Lipid transport and metabolism;; General function prediction only	Molecular Function: hydrolase activity, acting on ester bonds (GO:0016788);;	K00679|1.7e-24|cic:CICLE_v10027727mg|K00679 phospholipid:diacylglycerol acyltransferase [EC:2.3.1.158] | (RefSeq) hypothetical protein	Glycerolipid metabolism (ko00561)	--	--	GDSL-like Lipase/Acylhydrolase	Acetylajmalan esterase OS=Rauvolfia serpentina OX=4060 GN=AAE PE=1 SV=1	S	Function unknown	GDSL esterase/lipase At5g03980 [Solanum lycopersicum]
gene10480	1544	2686	10.1467	19.2387	7.9707869155082e-05	0.996620217997315	up	--	--	Molecular Function: protein kinase activity (GO:0004672);; Molecular Function: ATP binding (GO:0005524);; Biological Process: carbohydrate metabolic process (GO:0005975);; Cellular Component: integral component of membrane (GO:0016021);; Molecular Function: carbohydrate binding (GO:0030246);;	K17550|1.1e-28|qsu:111989606|K17550 protein phosphatase 1 regulatory subunit 7 | (RefSeq) probable LRR receptor-like serine/threonine-protein kinase At2g24230	--	[R]	General function prediction only	Leucine rich repeat	Receptor-like protein 1 OS=Arabidopsis thaliana OX=3702 GN=RLP1 PE=2 SV=2	S	Function unknown	receptor-like protein 56 isoform X2 [Solanum lycopersicum]
gene1384	330	574	6.44411	12.2344	0.0003928304092359	0.996189481891981	up	--	--	Molecular Function: ubiquitin-protein transferase activity (GO:0004842);; Biological Process: ubiquitin-dependent protein catabolic process (GO:0006511);; Biological Process: protein ubiquitination (GO:0016567);; Cellular Component: cullin-RING ubiquitin ligase complex (GO:0031461);; Molecular Function: ubiquitin protein ligase binding (GO:0031625);;	K03347|3.1e-79|oeu:111366018|K03347 cullin 1 | (RefSeq) cullin-1-like	Ubiquitin mediated proteolysis (ko04120);; Protein processing in endoplasmic reticulum (ko04141)	[D]	Cell cycle control, cell division, chromosome partitioning	Cullin family	Cullin-1 OS=Arabidopsis thaliana OX=3702 GN=CUL1 PE=1 SV=1	D	Cell cycle control, cell division, chromosome partitioning	cullin-1 isoform X1 [Solanum lycopersicum]
gene6065	54	94	0.782758	1.49233	0.0358191794487209	0.995819409563484	up	--	--	Biological Process: mitochondrial RNA metabolic process (GO:0000959);; Molecular Function: molecular_function (GO:0003674);; Molecular Function: nucleic acid binding (GO:0003676);; Molecular Function: RNA binding (GO:0003723);; Molecular Function: mRNA binding (GO:0003729);; Molecular Function: catalytic activity (GO:0003824);; Molecular Function: nuclease activity (GO:0004518);; Molecular Functi…	K17710|1.8e-08|sita:101760003|K17710 pentatricopeptide repeat domain-containing protein 1 | (RefSeq) pentatricopeptide repeat-containing protein At2g18940, chloroplastic	--	[R]	General function prediction only	PPR repeat family	Pentatricopeptide repeat-containing protein At4g36680, mitochondrial OS=Arabidopsis thaliana OX=3702 GN=At4g36680 PE=1 SV=1	E	Amino acid transport and metabolism	pentatricopeptide repeat-containing protein At4g36680, mitochondrial-like [Solanum lycopersicum]
gene25330	3058	5314	25.574	48.42	6.48712623173005e-05	0.995074340451145	up	[E]	Amino acid transport and metabolism	Biological Process: arginine catabolic process (GO:0006527);; Biological Process: spermidine biosynthetic process (GO:0008295);; Molecular Function: arginine decarboxylase activity (GO:0008792);; Biological Process: putrescine biosynthetic process from arginine (GO:0033388);;	K01583|0.0e+00|sly:543807|K01583 arginine decarboxylase [EC:4.1.1.19] | (RefSeq) adc1; arginine decarboxylase	Arginine and proline metabolism (ko00330)	--	--	Pyridoxal-dependent decarboxylase, pyridoxal binding domain	Arginine decarboxylase 2 OS=Arabidopsis thaliana OX=3702 GN=ADC2 PE=1 SV=1	H	Coenzyme transport and metabolism	arginine decarboxylase [Solanum lycopersicum]
gene80	941	1635	7.81818	14.8095	0.000116298195359514	0.994817912503527	up	--	--	Cellular Component: integral component of membrane (GO:0016021);;	K13466|3.3e-15|nto:104118357|K13466 EIX receptor 1/2 | (RefSeq) leucine-rich repeat receptor protein kinase MSP1-like	Plant-pathogen interaction (ko04626)	[R]	General function prediction only	Leucine rich repeat	Receptor-like protein 9DC1 OS=Solanum pimpinellifolium OX=4084 GN=9DC1 PE=3 SV=1	S	Function unknown	receptor-like protein Cf-9 [Solanum lycopersicum]
gene22566	912	1580	9.60341	18.1328	0.000130535356205713	0.990609799744814	up	--	--	Molecular Function: methyltransferase activity (GO:0008168);; Cellular Component: integral component of membrane (GO:0016021);;	--	--	--	--	Methyltransferase domain	--	S	Function unknown	uncharacterized protein LOC101267731 [Solanum lycopersicum]
gene28717	183	317	2.07615	3.92012	0.00143733884809506	0.99001239579262	up	[S]	Function unknown	--	K15015|1.9e-15|aip:107609646|K15015 solute carrier family 32 (vesicular inhibitory amino acid transporter) | (RefSeq) uncharacterized protein LOC107609646 isoform X1	--	--	--	--	IQ domain-containing protein IQM4 OS=Arabidopsis thaliana OX=3702 GN=IQM4 PE=2 SV=1	S	Function unknown	IQ domain-containing protein IQM1 [Solanum lycopersicum]
gene25436	2894	4982	57.8462	108.506	8.74242502294382e-05	0.981523155045146	up	[G]	Carbohydrate transport and metabolism	Molecular Function: chitinase activity (GO:0004568);; Biological Process: carbohydrate metabolic process (GO:0005975);; Biological Process: chitin catabolic process (GO:0006032);; Molecular Function: chitin binding (GO:0008061);; Biological Process: cell wall macromolecule catabolic process (GO:0016998);;	K20547|9.9e-199|sly:544148|K20547 basic endochitinase B [EC:3.2.1.14] | (RefSeq) CHI9; basic 30 kDa endochitinase precursor	Amino sugar and nucleotide sugar metabolism (ko00520);; MAPK signaling pathway - plant (ko04016)	[R]	General function prediction only	Chitinase class I	Basic 30 kDa endochitinase OS=Solanum lycopersicum OX=4081 GN=CHI9 PE=1 SV=1	O	Posttranslational modification, protein turnover, chaperones	basic 30 kDa endochitinase precursor [Solanum lycopersicum]
gene16888	562	967	19.8041	37.1591	0.000254506711439472	0.980672568834074	up	--	--	--	--	--	--	--	--	--	--	--	uncharacterized protein LOC101262017 [Solanum lycopersicum]
gene18657	147	253	3.22841	6.07623	0.00318925485203677	0.980570782623322	up	[Q]	Secondary metabolites biosynthesis, transport and catabolism	Molecular Function: oxidoreductase activity (GO:0016491);; Molecular Function: metal ion binding (GO:0046872);;	K05933|3.0e-184|sly:544285|K05933 aminocyclopropanecarboxylate oxidase [EC:1.14.17.4] | (RefSeq) ACO4; 1-aminocyclopropane-1-carboxylate oxidase 4	Cysteine and methionine metabolism (ko00270)	[QR]	Secondary metabolites biosynthesis, transport and catabolism;; General function prediction only	2OG-Fe(II) oxygenase superfamily	1-aminocyclopropane-1-carboxylate oxidase 4 OS=Solanum lycopersicum OX=4081 GN=ACO4 PE=2 SV=1	Q	Secondary metabolites biosynthesis, transport and catabolism	1-aminocyclopropane-1-carboxylate oxidase 4 [Solanum lycopersicum]
gene5012	701	1205	7.17293	13.437	0.000211784618524373	0.979307268870611	up	[E]	Amino acid transport and metabolism	Cellular Component: integral component of membrane (GO:0016021);; Molecular Function: transmembrane transporter activity (GO:0022857);;	K03294|0.0e+00|sly:101253448|K03294 basic amino acid/polyamine antiporter, APA family | (RefSeq) cationic amino acid transporter 1	--	[E]	Amino acid transport and metabolism	Amino acid permease	Cationic amino acid transporter 1 OS=Arabidopsis thaliana OX=3702 GN=CAT1 PE=1 SV=1	E	Amino acid transport and metabolism	cationic amino acid transporter 1 [Solanum lycopersicum]
gene25179	542	931	9.76801	18.2639	0.00027524770566585	0.97820919388728	up	--	--	--	--	--	[R]	General function prediction only	C2 domain	--	S	Function unknown	elicitor-responsive protein 1 [Solanum lycopersicum]
gene12898	499	854	2.78181	5.18425	0.000334515550521309	0.972902771641989	up	--		Molecular Function: protein kinase activity (GO:0004672);; Molecular Function: ATP binding (GO:0005524);; Cellular Component: integral component of membrane (GO:0016021);;	K13415|2.8e-58|ini:109185793|K13415 protein brassinosteroid insensitive 1 [EC:2.7.10.1 2.7.11.1] | (RefSeq) systemin receptor SR160-like	Plant hormone signal transduction (ko04075)	[T]	Signal transduction mechanisms	Protein tyrosine and serine/threonine kinase	Rust resistance kinase Lr10 OS=Triticum aestivum OX=4565 GN=LRK10 PE=2 SV=1	T	Signal transduction mechanisms	LOW QUALITY PROTEIN: uncharacterized protein LOC101268684 [Solanum lycopersicum]
gene11095	1188	2030	15.5013	28.8603	0.000156455417268665	0.970761373445729	up	[P]	Inorganic ion transport and metabolism	Cellular Component: plasma membrane (GO:0005886);; Molecular Function: ammonium transmembrane transporter activity (GO:0008519);; Biological Process: methylammonium transport (GO:0015843);; Cellular Component: integral component of membrane (GO:0016021);;	K03320|4.5e-286|sly:544110|K03320 ammonium transporter, Amt family | (RefSeq) AMT1-2; ammonium transporter 1 member 2	--	[P]	Inorganic ion transport and metabolism	Ammonium Transporter Family	Ammonium transporter 1 member 2 OS=Solanum lycopersicum OX=4081 GN=AMT1-2 PE=2 SV=1	P	Inorganic ion transport and metabolism	ammonium transporter 1 member 2 [Solanum lycopersicum]
gene8850	640	1091	7.62711	14.1773	0.00029379745168352	0.967256135126395	up	[M]	Cell wall/membrane/envelope biogenesis	Molecular Function: protein kinase activity (GO:0004672);; Molecular Function: ATP binding (GO:0005524);; Cellular Component: integral component of membrane (GO:0016021);;	K13415|8.3e-56|soe:110802202|K13415 protein brassinosteroid insensitive 1 [EC:2.7.10.1 2.7.11.1] | (RefSeq) systemin receptor SR160-like	Plant hormone signal transduction (ko04075)	--	--	Protein kinase domain	Leucine-rich repeat receptor-like serine/threonine/tyrosine-protein kinase SOBIR1 OS=Arabidopsis thaliana OX=3702 GN=SOBIR1 PE=1 SV=1	T	Signal transduction mechanisms	leucine-rich repeat receptor-like serine/threonine/tyrosine-protein kinase SOBIR1 precursor [Solanum lycopersicum]
gene14080	714	1215	12.1721	22.5643	0.000274231885051161	0.964724662686846	up	--	--	--	--	--	[G]	Carbohydrate transport and metabolism	Histidine phosphatase superfamily (branch 1)	--	G	Carbohydrate transport and metabolism	phosphoglycerate mutase family protein [Solanum lycopersicum]
gene20954	469	797	11.4512	21.1978	0.000442733250596878	0.962687691730956	up	--	--	Molecular Function: N-acetyltransferase activity (GO:0008080);;	K22246|2.7e-132|sly:544307|K22246 tyramine N-feruloyltransferase [EC:2.3.1.110] | (RefSeq) THT7-8; N-hydroxycinnamoyl-CoA:tyramine N-hydroxycinnamoyl transferase THT7-8	--	[E]	Amino acid transport and metabolism	Acetyltransferase (GNAT) family	Tyramine N-feruloyltransferase 4/11 OS=Nicotiana tabacum OX=4097 GN=THT4 PE=2 SV=1	E	Amino acid transport and metabolism	N-hydroxycinnamoyl-CoA:tyramine N-hydroxycinnamoyl transferase THT7-8 [Solanum lycopersicum]
gene26851	123	209	1.61506	3.17317	0.00583360175619873	0.961978385409737	up	--	--	Molecular Function: UDP-glycosyltransferase activity (GO:0008194);; Cellular Component: integral component of membrane (GO:0016021);;	K18823|2.4e-113|lja:Lj4g3v0338060.1|K18823 soyasaponin III rhamnosyltransferase [EC:2.4.1.273] | (RefSeq) Lj4g3v0338060.1; -	--	[GC]	Carbohydrate transport and metabolism;; Energy production and conversion	UDP-glucoronosyl and UDP-glucosyl transferase	UDP-glycosyltransferase 91A1 OS=Arabidopsis thaliana OX=3702 GN=UGT91A1 PE=2 SV=1	--	--	UDP-glycosyltransferase 91A1 isoform X1 [Solanum lycopersicum]
gene21258	274	465	6.15091	11.3719	0.00106689146680025	0.960608895935694	up	--	--	Biological Process: response to acid chemical (GO:0001101);; Molecular Function: molecular_function (GO:0003674);; Molecular Function: enzyme inhibitor activity (GO:0004857);; Molecular Function: protein phosphatase inhibitor activity (GO:0004864);; Molecular Function: binding (GO:0005488);; Molecular Function: protein binding (GO:0005515);; Cellular Component: cellular_component (GO:0005575);; C…	K14496|4.5e-129|sly:101268417|K14496 abscisic acid receptor PYR/PYL family | (RefSeq) abscisic acid receptor PYR1	MAPK signaling pathway - plant (ko04016);; Plant hormone signal transduction (ko04075)	--	--	Polyketide cyclase / dehydrase and lipid transport	Abscisic acid receptor PYL1 OS=Arabidopsis thaliana OX=3702 GN=PYL1 PE=1 SV=1	S	Function unknown	abscisic acid receptor PYR1 [Solanum lycopersicum]
gene18669	2254	3815	30.8595	56.9095	0.000156455417268665	0.957050007105751	up	--	--	Molecular Function: transferase activity, transferring acyl groups other than amino-acyl groups (GO:0016747);;	K19861|8.0e-285|sly:101262227|K19861 benzyl alcohol O-benzoyltransferase [EC:2.3.1.196 2.3.1.232] | (RefSeq) benzyl alcohol O-benzoyltransferase	--	--	--	Transferase family	Benzyl alcohol O-benzoyltransferase OS=Nicotiana tabacum OX=4097 GN=HSR201 PE=1 SV=1	S	Function unknown	benzyl alcohol O-benzoyltransferase [Solanum lycopersicum]
gene21708	432	731	5.08431	9.36308	0.000580465054619359	0.956519833833858	up	[E]	Amino acid transport and metabolism	Molecular Function: 1-aminocyclopropane-1-carboxylate synthase activity (GO:0016847);; Molecular Function: pyridoxal phosphate binding (GO:0030170);;	K20772|5.0e-287|sly:544028|K20772 1-aminocyclopropane-1-carboxylate synthase 1/2/6 [EC:4.4.1.14] | (RefSeq) ACS1A; 1-aminocyclopropane-1-carboxylate synthase	Cysteine and methionine metabolism (ko00270);; MAPK signaling pathway - plant (ko04016)	[T]	Signal transduction mechanisms	Aminotransferase class I and II	1-aminocyclopropane-1-carboxylate synthase OS=Glycine max OX=3847 GN=ACS1 PE=2 SV=1	T	Signal transduction mechanisms	1-aminocyclopropane-1-carboxylate synthase [Solanum lycopersicum]
gene7079	408	690	7.13573	13.152	0.000617332792051815	0.955694373747389	up	--	--	Cellular Component: integral component of membrane (GO:0016021);;	--	--	--	--	Cotton fibre expressed protein	--	S	Function unknown	uncharacterized protein LOC101263673 [Solanum lycopersicum]
gene4882	151	255	0.893639	1.64471	0.00410253847416578	0.953227736765517	up	[M]	Cell wall/membrane/envelope biogenesis	Molecular Function: protein serine/threonine kinase activity (GO:0004674);; Molecular Function: ATP binding (GO:0005524);; Cellular Component: integral component of membrane (GO:0016021);;	K13420|3.3e-169|nto:104098227|K13420 LRR receptor-like serine/threonine-protein kinase FLS2 [EC:2.7.11.1] | (RefSeq) probable LRR receptor-like serine/threonine-protein kinase At3g47570	MAPK signaling pathway - plant (ko04016);; Plant-pathogen interaction (ko04626)	--	--	Protein kinase domain	Probable LRR receptor-like serine/threonine-protein kinase At3g47570 OS=Arabidopsis thaliana OX=3702 GN=At3g47570 PE=2 SV=1	T	Signal transduction mechanisms	LRR receptor-like serine/threonine-protein kinase FLS2 [Solanum lycopersicum]
gene14117	1729	2916	22.1066	40.6225	0.000192912024040708	0.951894935650222	up	--	--	Molecular Function: aspartic-type endopeptidase activity (GO:0004190);;	K22683|2.9e-39|atr:18442347|K22683 aspartyl protease family protein [EC:3.4.23.-] | (RefSeq) aspartyl protease family protein 2	--	[O]	Posttranslational modification, protein turnover, chaperones	Xylanase inhibitor C-terminal	Aspartic proteinase PCS1 OS=Arabidopsis thaliana OX=3702 GN=PCS1 PE=2 SV=1	O	Posttranslational modification, protein turnover, chaperones	aspartic proteinase PCS1-like [Solanum lycopersicum]
gene20698	96	162	0.912106	1.67259	0.0122544017848763	0.951814256422734	up	[H]	Coenzyme transport and metabolism	Molecular Function: catalytic activity (GO:0003824);; Biological Process: biosynthetic process (GO:0009058);; Molecular Function: pyridoxal phosphate binding (GO:0030170);;	K00654|1.1e-273|sly:101244511|K00654 serine palmitoyltransferase [EC:2.3.1.50] | (RefSeq) long chain base biosynthesis protein 1-like	Sphingolipid metabolism (ko00600)	[O]	Posttranslational modification, protein turnover, chaperones	Aminotransferase class I and II	Long chain base biosynthesis protein 1 OS=Arabidopsis thaliana OX=3702 GN=LCB1 PE=1 SV=1	O	Posttranslational modification, protein turnover, chaperones	long chain base biosynthesis protein 1-like [Solanum lycopersicum]
gene9304	350	590	8.28881	15.2444	0.000841598937419967	0.950990219313056	up	--	--	--	K00326|3.5e-11|ccav:112516820|K00326 cytochrome-b5 reductase [EC:1.6.2.2] | (RefSeq) NADH-cytochrome b5 reductase-like protein	Amino sugar and nucleotide sugar metabolism (ko00520)	--	--	Domain of unknown function (DUF4666)	MAPK kinase substrate protein At1g80180 OS=Arabidopsis thaliana OX=3702 GN=At1g80180 PE=1 SV=1	S	Function unknown	MAPK kinase substrate protein At1g80180 [Solanum lycopersicum]
gene27187	604	1016	12.0513	22.0709	0.000442733250596878	0.948022215385772	up	--	--	Molecular Function: DNA binding (GO:0003677);; Cellular Component: nucleus (GO:0005634);; Biological Process: embryo development ending in seed dormancy (GO:0009793);; Biological Process: positive regulation of transcription, DNA-templated (GO:0045893);; Biological Process: positive regulation of leaf senescence (GO:1900057);;	K00521|4.8e-43|cmos:111447866|K00521 ferric-chelate reductase [EC:1.16.1.7] | (RefSeq) ferric reduction oxidase 7, chloroplastic-like	--	--	--	No apical meristem (NAM) protein	NAC domain-containing protein 2 OS=Arabidopsis thaliana OX=3702 GN=NAC002 PE=1 SV=2	K	Transcription	NAC domain-containing protein 2-like [Solanum lycopersicum]
gene11859	286	481	4.08242	7.48523	0.00123222820246176	0.947593297986805	up	--	--	Molecular Function: aspartic-type endopeptidase activity (GO:0004190);;	K22683|1.6e-55|atr:18442347|K22683 aspartyl protease family protein [EC:3.4.23.-] | (RefSeq) aspartyl protease family protein 2	--	[O]	Posttranslational modification, protein turnover, chaperones	Xylanase inhibitor N-terminal	Aspartyl protease AED3 OS=Arabidopsis thaliana OX=3702 GN=AED3 PE=1 SV=1	O	Posttranslational modification, protein turnover, chaperones	aspartyl protease AED3 [Solanum lycopersicum]
gene25781	1325	2227	28.6907	52.5282	0.000242104621376914	0.946935129167558	up	--	--	Molecular Function: calcium ion binding (GO:0005509);;	K13448|1.3e-103|sly:101249692|K13448 calcium-binding protein CML | (RefSeq) probable calcium-binding protein CML36	Plant-pathogen interaction (ko04626)	[T]	Signal transduction mechanisms	EF-hand domain pair	Probable calcium-binding protein CML35 OS=Arabidopsis thaliana OX=3702 GN=CML35 PE=2 SV=2	T	Signal transduction mechanisms	probable calcium-binding protein CML36 [Solanum lycopersicum]
gene21155	691	1157	9.52411	17.3736	0.000437416905987339	0.941393526375805	up	--	--	Biological Process: response to acid chemical (GO:0001101);; Cellular Component: cellular_component (GO:0005575);; Cellular Component: intracellular (GO:0005622);; Cellular Component: obsolete cell (GO:0005623);; Cellular Component: nucleus (GO:0005634);; Cellular Component: plasma membrane (GO:0005886);; Biological Process: cell communication (GO:0007154);; Biological Process: signal transductio…	--	--	--	--	Transcription factor regulating root and shoot growth via Pin3	Protein Brevis radix-like 1 OS=Arabidopsis thaliana OX=3702 GN=BRXL1 PE=2 SV=2	S	Function unknown	protein BREVIS RADIX [Solanum lycopersicum]
gene29841	651	1090	13.9567	25.4672	0.0004700016825856	0.94135275762004	up	[IQR]	Lipid transport and metabolism;; Secondary metabolites biosynthesis, transport and catabolism;; General function prediction only	Molecular Function: oxidoreductase activity (GO:0016491);;	K00059|1.1e-28|sita:101776165|K00059 3-oxoacyl-[acyl-carrier protein] reductase [EC:1.1.1.100] | (RefSeq) 3-oxoacyl-[acyl-carrier-protein] reductase 4	Fatty acid biosynthesis (ko00061);; Biotin metabolism (ko00780);; Fatty acid metabolism (ko01212)	[R]	General function prediction only	short chain dehydrogenase	3-oxoacyl-[acyl-carrier-protein] reductase, chloroplastic OS=Cuphea lanceolata OX=3930 GN=CLKR27 PE=2 SV=1	Q	Secondary metabolites biosynthesis, transport and catabolism	uncharacterized protein LOC101254066 [Solanum lycopersicum]
gene10889	110	184	1.91359	3.488	0.0107011179727875	0.939260218607816	up	[IR]	Lipid transport and metabolism;; General function prediction only	Molecular Function: hydrolase activity, acting on ester bonds (GO:0016788);;	K00679|1.7e-40|cic:CICLE_v10027727mg|K00679 phospholipid:diacylglycerol acyltransferase [EC:2.3.1.158] | (RefSeq) hypothetical protein	Glycerolipid metabolism (ko00561)	--	--	GDSL-like Lipase/Acylhydrolase	GDSL lipase OS=Tanacetum cinerariifolium OX=118510 GN=GLIP PE=1 SV=1	S	Function unknown	GDSL esterase/lipase 1 [Solanum lycopersicum]
gene6890	616	1029	9.72533	17.6985	0.000518634220597339	0.937987118751728	up	--	--	Biological Process: lipid metabolic process (GO:0006629);; Molecular Function: phosphoric diester hydrolase activity (GO:0008081);;	K18696|1.2e-211|sly:101261081|K18696 glycerophosphodiester phosphodiesterase [EC:3.1.4.46] | (RefSeq) glycerophosphodiester phosphodiesterase GDPD1, chloroplastic	Glycerophospholipid metabolism (ko00564)	[R]	General function prediction only	Glycerophosphoryl diester phosphodiesterase family	Glycerophosphodiester phosphodiesterase GDPD1, chloroplastic OS=Arabidopsis thaliana OX=3702 GN=GDPD1 PE=1 SV=1	C	Energy production and conversion	glycerophosphodiester phosphodiesterase GDPD1, chloroplastic [Solanum lycopersicum]
gene5676	120	200	2.09123	3.78735	0.00895022071568823	0.934096381036771	up	--		Molecular Function: protein serine/threonine kinase activity (GO:0004674);; Molecular Function: ATP binding (GO:0005524);; Cellular Component: integral component of membrane (GO:0016021);;	K13417|3.6e-51|crb:17893165|K13417 somatic embryogenesis receptor kinase 4 [EC:2.7.10.1 2.7.11.1] | (RefSeq) somatic embryogenesis receptor kinase 4	Plant-pathogen interaction (ko04626)	[T]	Signal transduction mechanisms	Protein kinase domain	Rust resistance kinase Lr10 OS=Triticum aestivum OX=4565 GN=LRK10 PE=2 SV=1	T	Signal transduction mechanisms	rust resistance kinase Lr10-like [Solanum lycopersicum]
gene16079	155	258	2.52126	4.57032	0.0050574916571822	0.93240713469484	up	--	--	Molecular Function: DNA-binding transcription factor activity (GO:0003700);; Cellular Component: nucleus (GO:0005634);; Molecular Function: sequence-specific DNA binding (GO:0043565);;	K16221|4.6e-34|pda:103705196|K16221 transcription factor TCP21 (protein CCA1 HIKING EXPEDITION) | (RefSeq) transcription factor TCP7-like	Circadian rhythm - plant (ko04712)	--	--	TCP family transcription factor	Transcription factor TCP8 OS=Arabidopsis thaliana OX=3702 GN=TCP8 PE=1 SV=1	K	Transcription	TCP transcription factor 13 [Solanum lycopersicum]
gene17696	317	527	2.30329	4.17967	0.00140203189392037	0.930927050759848	up	--	--	Cellular Component: integral component of membrane (GO:0016021);;	K13466|0.0e+00|sot:102581827|K13466 EIX receptor 1/2 | (RefSeq) LRR receptor-like serine/threonine-protein kinase GSO1	Plant-pathogen interaction (ko04626)	--	--	Leucine rich repeat	Receptor-like protein EIX2 OS=Solanum lycopersicum OX=4081 GN=EIX2 PE=1 SV=2	S	Function unknown	receptor-like protein EIX1 [Solanum lycopersicum]
gene14950	166	276	1.39474	2.53237	0.00445261537227799	0.930829172351178	up	[T]	Signal transduction mechanisms	Molecular Function: protein serine/threonine kinase activity (GO:0004674);; Molecular Function: ATP binding (GO:0005524);; Cellular Component: integral component of membrane (GO:0016021);;	K13416|1.0e-52|bvg:104905771|K13416 brassinosteroid insensitive 1-associated receptor kinase 1 [EC:2.7.10.1 2.7.11.1] | (RefSeq) BRASSINOSTEROID INSENSITIVE 1-associated receptor kinase 1-like	MAPK signaling pathway - plant (ko04016);; Plant hormone signal transduction (ko04075);; Plant-pathogen interaction (ko04626)	[T]	Signal transduction mechanisms	Protein kinase domain	Probable receptor-like protein kinase At5g20050 OS=Arabidopsis thaliana OX=3702 GN=At5g20050 PE=2 SV=1	T	Signal transduction mechanisms	probable receptor-like protein kinase At5g20050 [Solanum lycopersicum]
gene5176	852	1416	6.84933	12.3991	0.000462933242048014	0.930684337283383	up	[L]	Replication, recombination and repair	Molecular Function: ubiquitin-protein transferase activity (GO:0004842);;	K10260|5.6e-16|mpp:MICPUCDRAFT_56233|K10260 F-box and WD-40 domain protein 7 | (RefSeq) WD40 repeat protein	Ubiquitin mediated proteolysis (ko04120)	[S]	Function unknown	Armadillo/beta-catenin-like repeat	U-box domain-containing protein 17 OS=Arabidopsis thaliana OX=3702 GN=PUB17 PE=2 SV=1	S	Function unknown	U-box domain-containing protein 17 [Solanum lycopersicum]
gene13463	171	284	6.66732	12.0971	0.00462892027070231	0.9292555270005	up	--	--	--	--	--	--	--	Cysteine-rich TM module stress tolerance	--	S	Function unknown	cysteine-rich and transmembrane domain-containing protein WIH1 [Solanum lycopersicum]
gene5157	212	352	1.44941	2.66898	0.00289696604336945	0.928975629400055	up	[M]	Cell wall/membrane/envelope biogenesis	Molecular Function: protein kinase activity (GO:0004672);; Molecular Function: ATP binding (GO:0005524);; Cellular Component: integral component of membrane (GO:0016021);;	K13416|9.6e-69|lsv:111899016|K13416 brassinosteroid insensitive 1-associated receptor kinase 1 [EC:2.7.10.1 2.7.11.1] | (RefSeq) BRASSINOSTEROID INSENSITIVE 1-associated receptor kinase 1-like isoform X1	MAPK signaling pathway - plant (ko04016);; Plant hormone signal transduction (ko04075);; Plant-pathogen interaction (ko04626)	--	--	Protein tyrosine and serine/threonine kinase	Probable LRR receptor-like serine/threonine-protein kinase RFK1 OS=Arabidopsis thaliana OX=3702 GN=RKF1 PE=1 SV=1	T	Signal transduction mechanisms	probable LRR receptor-like serine/threonine-protein kinase RFK1 isoform X2 [Solanum lycopersicum]
gene15515	62	103	0.988032	1.79899	0.0421149896194559	0.928725664673408	up	--	--	--	--	--	--	--	--	--	--	--	gibberellin 2-beta-dioxygenase 3 [Solanum lycopersicum]
gene6621	284	471	4.40888	7.96085	0.00167228032312097	0.927410351961134	up	--	--	Molecular Function: protein binding (GO:0005515);;	K03122|6.7e-07|mdm:114825099|K03122 transcription initiation factor TFIIA large subunit | (RefSeq) uncharacterized protein LOC114825099	Basal transcription factors (ko03022)	--	--	PB1 domain	--	S	Function unknown	uncharacterized protein LOC101251835 [Solanum lycopersicum]
gene14559	143	237	1.6993	3.08605	0.00703658432708845	0.926129637751368	up	--	--	Cellular Component: integral component of membrane (GO:0016021);; Molecular Function: transmembrane transporter activity (GO:0022857);;	--	--	--	--	Nodulin-like	--	S	Function unknown	uncharacterized protein LOC101262315 [Solanum lycopersicum]
gene14034	1806	2989	38.4031	69.2678	0.000327987414671994	0.924710433354179	up	--	--	Molecular Function: hydrolase activity, hydrolyzing O-glycosyl compounds (GO:0004553);; Biological Process: carbohydrate metabolic process (GO:0005975);;	K01183|2.3e-170|sly:101253788|K01183 chitinase [EC:3.2.1.14] | (RefSeq) acidic endochitinase	Amino sugar and nucleotide sugar metabolism (ko00520)	[M]	Cell wall/membrane/envelope biogenesis	Glycosyl hydrolases family 18	Acidic endochitinase OS=Nicotiana tabacum OX=4097 PE=1 SV=1	G	Carbohydrate transport and metabolism	acidic endochitinase [Solanum lycopersicum]
gene28609	64	106	0.643322	1.16485	0.0430322078462897	0.924392709352446	up	--	--	--	--	--	--	--	Plant protein of unknown function (DUF936)	--	S	Function unknown	uncharacterized protein LOC101262597 [Solanum lycopersicum]
gene23438	81	134	1.46839	2.6696	0.0260122122993143	0.923011318885365	up	[H]	Coenzyme transport and metabolism	Molecular Function: thiamine diphosphokinase activity (GO:0004788);; Molecular Function: ATP binding (GO:0005524);; Biological Process: thiamine metabolic process (GO:0006772);; Biological Process: thiamine diphosphate biosynthetic process (GO:0009229);; Molecular Function: thiamine binding (GO:0030975);;	K00949|1.6e-108|sly:101250050|K00949 thiamine pyrophosphokinase [EC:2.7.6.2] | (RefSeq) thiamine pyrophosphokinase 1 isoform X1	Thiamine metabolism (ko00730)	[H]	Coenzyme transport and metabolism	Thiamin pyrophosphokinase, catalytic domain	Thiamine pyrophosphokinase 1 OS=Arabidopsis thaliana OX=3702 GN=TPK1 PE=2 SV=1	H	Coenzyme transport and metabolism	thiamine pyrophosphokinase 1 isoform X1 [Solanum lycopersicum]
gene28935	207	341	6.2577	11.237	0.0039255452217683	0.917598886420993	up	--	--	--	--	--	--	--	--	--	--	--	uncharacterized protein LOC101254173 [Solanum lycopersicum]
gene23976	398	655	5.29691	9.50093	0.00128747465555893	0.916394784880631	up	[G]	Carbohydrate transport and metabolism	Molecular Function: UDP-glycosyltransferase activity (GO:0008194);;	K12338|3.0e-103|eus:EUTSA_v10025167mg|K12338 anthocyanidin 3-O-glucoside 5-O-glucosyltransferase [EC:2.4.1.298] | (RefSeq) hypothetical protein	Anthocyanin biosynthesis (ko00942)	[GC]	Carbohydrate transport and metabolism;; Energy production and conversion	UDP-glucoronosyl and UDP-glucosyl transferase	UDP-glycosyltransferase 75C1 OS=Solanum lycopersicum OX=4081 GN=UGT75C1 PE=1 SV=1	--	--	crocetin glucosyltransferase, chloroplastic [Solanum lycopersicum]
gene18673	62	102	0.41508	0.746061	0.0477329059660742	0.914666451013193	up	[R]	General function prediction only	Biological Process: defense response (GO:0006952);; Molecular Function: ADP binding (GO:0043531);;	K13453|2.4e-98|sly:101263413|K13453 disease resistance protein | (RefSeq) putative late blight resistance protein homolog R1A-4	Plant-pathogen interaction (ko04626)	[T]	Signal transduction mechanisms	NB-ARC domain	Putative late blight resistance protein homolog R1B-16 OS=Solanum demissum OX=50514 GN=R1B-16 PE=3 SV=1	T	Signal transduction mechanisms	putative late blight resistance protein homolog R1B-16 [Solanum lycopersicum]
gene12891	234	384	2.10851	3.7815	0.00332819775430843	0.912107889758583	up	[M]	Cell wall/membrane/envelope biogenesis	Molecular Function: protein kinase activity (GO:0004672);; Molecular Function: ATP binding (GO:0005524);; Cellular Component: integral component of membrane (GO:0016021);;	K23544|3.3e-55|brp:103842861|K23544 serine incorporator 1/3 | (RefSeq) serine incorporator 3	--	[T]	Signal transduction mechanisms	Protein kinase domain	LEAF RUST 10 DISEASE-RESISTANCE LOCUS RECEPTOR-LIKE PROTEIN KINASE-like 1.1 OS=Arabidopsis thaliana OX=3702 GN=LRK10L-1.1 PE=2 SV=1	T	Signal transduction mechanisms	LEAF RUST 10 DISEASE-RESISTANCE LOCUS RECEPTOR-LIKE PROTEIN KINASE-like 1.1 [Solanum lycopersicum]
gene2666	1091	1789	13.38	23.9123	0.000544075744363604	0.911315496175394	up	--	--	Cellular Component: integral component of membrane (GO:0016021);;	K10664|1.8e-211|sly:101259581|K10664 E3 ubiquitin-protein ligase ATL6/9/15/31/42/55 [EC:2.3.2.27] | (RefSeq) E3 ubiquitin-protein ligase ATL6	--	[O]	Posttranslational modification, protein turnover, chaperones	Ring finger domain	E3 ubiquitin-protein ligase ATL6 OS=Arabidopsis thaliana OX=3702 GN=ATL6 PE=1 SV=2	O	Posttranslational modification, protein turnover, chaperones	E3 ubiquitin-protein ligase ATL6 [Solanum lycopersicum]
gene25512	169	277	4.87973	8.72946	0.00591566615438528	0.910225269088636	up	--	--	Biological Process: lipid transport (GO:0006869);; Molecular Function: lipid binding (GO:0008289);;	--	--	--	--	--	Non-specific lipid-transfer protein 2 OS=Solanum lycopersicum OX=4081 GN=LE16 PE=2 SV=1	C	Energy production and conversion	non-specific lipid-transfer protein 2 [Solanum lycopersicum]
gene21250	769	1257	8.30953	14.8075	0.00077851379089972	0.906708153298505	up	--	--	--	--	--	--	--	--	--	--	--	glycine-rich cell wall structural protein 1.8-like [Solanum lycopersicum]
gene26126	697	1138	6.45919	11.4873	0.000863238515340648	0.905037097953754	up	[O]	Posttranslational modification, protein turnover, chaperones	Molecular Function: serine-type endopeptidase activity (GO:0004252);;	K15333|3.5e-85|nsy:104224633|K15333 tRNA guanosine-2'-O-methyltransferase [EC:2.1.1.34] | (RefSeq) uncharacterized protein LOC104224633	--	--	--	Subtilase family	Subtilisin-like protease SBT3 OS=Solanum lycopersicum OX=4081 GN=sbt3 PE=1 SV=1	O	Posttranslational modification, protein turnover, chaperones	subtilisin-like protease SBT1.9 [Solanum lycopersicum]
gene2820	155	253	1.37108	2.4442	0.00792160321826501	0.904186315994597	up	--	--	Molecular Function: calmodulin binding (GO:0005516);;	--	--	--	--	Calmodulin binding protein-like	Calmodulin-binding protein 60 C OS=Arabidopsis thaliana OX=3702 GN=CBP60C PE=2 SV=1	S	Function unknown	calmodulin-binding protein 60 C [Solanum lycopersicum]
gene23960	83	135	0.626822	1.10841	0.0328055284428498	0.898596247040584	up	[R]	General function prediction only	Biological Process: defense response (GO:0006952);; Molecular Function: ADP binding (GO:0043531);;	K13457|1.2e-73|lja:Lj0g3v0328359.1|K13457 disease resistance protein RPM1 | (RefSeq) Lj0g3v0328359.1; -	Plant-pathogen interaction (ko04626)	[T]	Signal transduction mechanisms	NB-ARC domain	ToMV susceptible protein tm-2 OS=Solanum lycopersicum OX=4081 GN=tm-2 PE=1 SV=1	T	Signal transduction mechanisms	disease resistance protein RPP13-like [Solanum lycopersicum]
gene4128	93	151	1.20958	2.12884	0.0251660481204449	0.896183511233849	up	[C]	Energy production and conversion	Molecular Function: oxidoreductase activity (GO:0016491);; Molecular Function: FAD binding (GO:0071949);;	K22395|4.8e-145|nau:109214673|K22395 cinnamyl-alcohol dehydrogenase [EC:1.1.1.195] | (RefSeq) berberine bridge enzyme-like 28	Phenylpropanoid biosynthesis (ko00940)	--	--	FAD binding domain	Berberine bridge enzyme-like 21 OS=Arabidopsis thaliana OX=3702 GN=At4g20840 PE=2 SV=1	C	Energy production and conversion	berberine bridge enzyme-like 21 [Solanum lycopersicum]
gene10004	856	1389	29.0247	51.3429	0.000852486250213318	0.89615566754747	up	--	--	Biological Process: defense response (GO:0006952);;	--	--	--	--	Pathogenesis-related protein Bet v 1 family	Kirola OS=Actinidia deliciosa OX=3627 PE=1 SV=1	S	Function unknown	kirola [Solanum lycopersicum]
gene6446	320	519	2.86448	6.9632	0.00250809173928859	0.89528017125665	up	[G]	Carbohydrate transport and metabolism	Molecular Function: glucan endo-1,3-beta-glucanase activity, C-3 substituted reducing group (GO:0052861);;	K01180|0.0e+00|sly:101265981|K01180 endo-1,3(4)-beta-glucanase [EC:3.2.1.6] | (RefSeq) probable endo-1,3(4)-beta-glucanase ARB_01444 isoform X1	--	[G]	Carbohydrate transport and metabolism	Glycosyl hydrolase family 81 C-terminal domain	--	G	Carbohydrate transport and metabolism	probable endo-1,3(4)-beta-glucanase ARB_01444 isoform X1 [Solanum lycopersicum]
gene21407	256	415	5.03037	8.88138	0.00342734194651417	0.894515692182579	up	--	--	--	--	--	--	--	GRAM domain	GEM-like protein 5 OS=Arabidopsis thaliana OX=3702 GN=At5g13200 PE=1 SV=1	S	Function unknown	GEM-like protein 5 [Solanum lycopersicum]
gene26850	118	191	1.65466	2.91776	0.0172724519910908	0.891928935211165	up	--	--	Molecular Function: UDP-glycosyltransferase activity (GO:0008194);; Cellular Component: integral component of membrane (GO:0016021);;	K18823|4.0e-116|lja:Lj4g3v0338060.1|K18823 soyasaponin III rhamnosyltransferase [EC:2.4.1.273] | (RefSeq) Lj4g3v0338060.1; -	--	[GC]	Carbohydrate transport and metabolism;; Energy production and conversion	UDP-glucoronosyl and UDP-glucosyl transferase	UDP-glycosyltransferase 91A1 OS=Arabidopsis thaliana OX=3702 GN=UGT91A1 PE=2 SV=1	--	--	UDP-glycosyltransferase 91A1 [Solanum lycopersicum]
gene7169	106	171	0.712746	1.25667	0.0214622903865816	0.886993378555827	up	--	--	Cellular Component: nucleus (GO:0005634);; Biological Process: DNA replication (GO:0006260);; Biological Process: response to ionizing radiation (GO:0010212);; Biological Process: mitotic DNA replication checkpoint (GO:0033314);;	--	--	--	--	--	--	--	--	uncharacterized protein LOC101257240 [Solanum lycopersicum]
gene28859	262	422	14.4394	25.3415	0.00407137981172503	0.88523486851978	up	--	--	--	--	--	--	--	--	--	--	--	uncharacterized protein LOC101250190 [Solanum lycopersicum]
NewGene_931	215	346	3.6118	6.34767	0.0055302220298015	0.883920790759597	up	[G]	Carbohydrate transport and metabolism	Molecular Function: UDP-glycosyltransferase activity (GO:0008194);;	K13691|9.23e-259|spen:107028477|K13691 pathogen-inducible salicylic acid glucosyltransferase [EC:2.4.1.-] | (RefSeq) UDP-glycosyltransferase 74G1-like	--	[GC]	Carbohydrate transport and metabolism;; Energy production and conversion	UDP-glucoronosyl and UDP-glucosyl transferase	UDP-glycosyltransferase 74G1 OS=Stevia rebaudiana OX=55670 GN=UGT74G1 PE=1 SV=1	--	--	UDP-xylose phenolic glycosyltransferase [Solanum lycopersicum]
gene9267	130	209	4.44521	7.81754	0.0157504200905166	0.882209341539187	up	--	--	--	K03860|7.7e-28|nnu:104608881|K03860 phosphatidylinositol N-acetylglucosaminyltransferase subunit Q | (RefSeq) N-acetylglucosaminyl-phosphatidylinositol biosynthetic protein gpi1-like	Glycosylphosphatidylinositol (GPI)-anchor biosynthesis (ko00563)	--	--	Gibberellin regulated protein	Gibberellin-regulated protein 6 OS=Arabidopsis thaliana OX=3702 GN=GASA6 PE=3 SV=1	S	Function unknown	gibberellin-regulated protein 6 [Solanum lycopersicum]
gene11601	1970	3163	26.623	46.5706	0.00075729956083086	0.880949145072857	up	--	--	Cellular Component: integral component of membrane (GO:0016021);;	--	--	--	--	Protein BYPASS1-related	Protein ROH1 OS=Arabidopsis thaliana OX=3702 GN=ROH1 PE=1 SV=1	S	Function unknown	uncharacterized protein LOC101243886 [Solanum lycopersicum]
gene16351	443	711	12.2561	21.4339	0.00212505994324948	0.880240136269268	up	--	--	Molecular Function: calcium ion binding (GO:0005509);;	K13448|9.0e-94|sly:101253387|K13448 calcium-binding protein CML | (RefSeq) calcium-binding allergen Ole e 8	Plant-pathogen interaction (ko04626)	[T]	Signal transduction mechanisms	EF hand	Calcium-binding allergen Ole e 8 OS=Olea europaea OX=4146 PE=1 SV=1	T	Signal transduction mechanisms	calcium-binding allergen Ole e 8 [Solanum lycopersicum]
gene138	4943	7922	91.6839	160.072	0.000654505359575402	0.878355935226279	up	--	--	Molecular Function: peroxidase activity (GO:0004601);; Cellular Component: extracellular region (GO:0005576);; Biological Process: response to oxidative stress (GO:0006979);; Molecular Function: heme binding (GO:0020037);; Biological Process: hydrogen peroxide catabolic process (GO:0042744);; Molecular Function: metal ion binding (GO:0046872);;	K00430|5.9e-183|sly:544084|K00430 peroxidase [EC:1.11.1.7] | (RefSeq) CEVI-1; peroxidase precursor	Phenylpropanoid biosynthesis (ko00940)	--	--	Peroxidase	Lignin-forming anionic peroxidase OS=Nicotiana tabacum OX=4097 PE=2 SV=1	Q	Secondary metabolites biosynthesis, transport and catabolism	peroxidase precursor [Solanum lycopersicum]
gene22437	2119	3396	24.8434	43.383	0.00077851379089972	0.878307323495718	up	--	--	--	--	--	--	--	--	--	S	Function unknown	uncharacterized protein LOC101263742 [Solanum lycopersicum]
gene22638	186	298	1.76806	3.08636	0.00822088174883221	0.877433658400474	up	[L]	Replication, recombination and repair	Molecular Function: ubiquitin-protein transferase activity (GO:0004842);;	K17592|3.5e-07|mpp:MICPUCDRAFT_51162|K17592 sacsin | (RefSeq) hypothetical protein	--	[S]	Function unknown	U-box domain	U-box domain-containing protein 16 OS=Arabidopsis thaliana OX=3702 GN=PUB16 PE=2 SV=1	S	Function unknown	U-box domain-containing protein 16 [Solanum lycopersicum]
gene8136	90	144	0.71342	1.23874	0.0365323791865092	0.87499456298685	up	[TK]	Signal transduction mechanisms;; Transcription	Biological Process: phosphorelay signal transduction system (GO:0000160);; Cellular Component: nucleus (GO:0005634);;	K12130|0.0e+00|sly:101250283|K12130 pseudo-response regulator 5 | (RefSeq) two-component response regulator-like APRR5	Circadian rhythm - plant (ko04712)	[K]	Transcription	Response regulator receiver domain	Two-component response regulator-like APRR5 OS=Arabidopsis thaliana OX=3702 GN=APRR5 PE=1 SV=2	K	Transcription	two-component response regulator-like APRR5 [Solanum lycopersicum]
gene30987	1491	2382	42.2278	73.5178	0.000954783689297992	0.873730367190316	up	[S]	Function unknown	Cellular Component: extracellular region (GO:0005576);;	K13449|3.3e-94|sly:544123|K13449 pathogenesis-related protein 1 | (RefSeq) PR1b1; pathogenesis-related leaf protein 6 precursor	MAPK signaling pathway - plant (ko04016);; Plant hormone signal transduction (ko04075);; Plant-pathogen interaction (ko04626)	[S]	Function unknown	Cysteine-rich secretory protein family	Pathogenesis-related leaf protein 6 OS=Solanum lycopersicum OX=4081 GN=PR1B1 PE=1 SV=2	S	Function unknown	pathogenesis-related leaf protein 4 precursor [Solanum lycopersicum]
gene9253	271	432	2.99801	5.22065	0.00462325746172375	0.870312342030187	up	--	--	Molecular Function: ubiquitin-protein transferase activity (GO:0004842);; Molecular Function: metal ion binding (GO:0046872);;	K11975|4.2e-163|sly:101249062|K11975 E3 ubiquitin-protein ligase RNF144 [EC:2.3.2.31] | (RefSeq) probable E3 ubiquitin-protein ligase RNF217	--	[O]	Posttranslational modification, protein turnover, chaperones	IBR domain, a half RING-finger domain	--	O	Posttranslational modification, protein turnover, chaperones	probable E3 ubiquitin-protein ligase RNF217 [Solanum lycopersicum]
gene21360	184	293	5.0928	8.86651	0.00904262093983661	0.86861721120807	up	--	--	Cellular Component: integral component of membrane (GO:0016021);;	--	--	--	--	--	--	S	Function unknown	uncharacterized protein LOC101245084 isoform X1 [Solanum lycopersicum]
gene24036	475	756	7.06251	12.263	0.00243946330545907	0.868171228612654	up	--	--	Molecular Function: protein dimerization activity (GO:0046983);;	K18878|6.2e-08|cann:107866053|K18878 BHLH transcription factor Upa20 | (RefSeq) Upa20; transcription factor bHLH137-like	Plant-pathogen interaction (ko04626)	--	--	Helix-loop-helix DNA-binding domain	Transcription factor bHLH128 OS=Arabidopsis thaliana OX=3702 GN=BHLH128 PE=1 SV=1	K	Transcription	transcription factor bHLH128 isoform X1 [Solanum lycopersicum]
gene161	940	1495	7.63228	13.23	0.00139809508479695	0.867216130429536	up	--	--	Biological Process: green leaf volatile biosynthetic process (GO:0010597);; Molecular Function: oxidoreductase activity, acting on single donors with incorporation of molecular oxygen, incorporation of two atoms of oxygen (GO:0016702);; Biological Process: oxylipin biosynthetic process (GO:0031408);; Molecular Function: metal ion binding (GO:0046872);;	K00454|0.0e+00|sly:544008|K00454 lipoxygenase [EC:1.13.11.12] | (RefSeq) TomloxC; lipoxygenase	Linoleic acid metabolism (ko00591);; alpha-Linolenic acid metabolism (ko00592)	--	--	Lipoxygenase	Linoleate 13S-lipoxygenase 2-1, chloroplastic OS=Solanum tuberosum OX=4113 GN=LOX2.1 PE=1 SV=1	E	Amino acid transport and metabolism	lipoxygenase [Solanum lycopersicum]
gene18855	892	1418	20.6057	35.6818	0.00143783291512217	0.866540297460325	up	[R]	General function prediction only	Cellular Component: cellular_component (GO:0005575);; Cellular Component: cell wall (GO:0005618);; Cellular Component: intracellular (GO:0005622);; Cellular Component: obsolete cell (GO:0005623);; Cellular Component: cytoplasm (GO:0005737);; Cellular Component: Golgi apparatus (GO:0005794);; Cellular Component: plasma membrane (GO:0005886);; Cellular Component: cell-cell junction (GO:0005911);; C…	--	--	--	--	Fasciclin domain	Fasciclin-like arabinogalactan protein 9 OS=Arabidopsis thaliana OX=3702 GN=FLA9 PE=2 SV=1	S	Function unknown	fasciclin-like arabinogalactan protein 9 [Solanum lycopersicum]
gene501	158	251	3.6903	6.39666	0.012975215113026	0.865108824319078	up	--	--	--	--	--	--	--	gag-polypeptide of LTR copia-type	--	S	Function unknown	uncharacterized protein LOC101259565 [Solanum lycopersicum]
gene6745	438	694	4.66432	8.05088	0.00294336382490331	0.86170289104929	up	--	--	Molecular Function: molecular_function (GO:0003674);; Molecular Function: catalytic activity (GO:0003824);; Molecular Function: ubiquitin-protein transferase activity (GO:0004842);; Molecular Function: protein binding (GO:0005515);; Cellular Component: cellular_component (GO:0005575);; Cellular Component: intracellular (GO:0005622);; Cellular Component: obsolete cell (GO:0005623);; Cellular Compo…	K10268|2.7e-156|lang:109326982|K10268 F-box and leucine-rich repeat protein 2/20 | (RefSeq) F-box protein SKIP2-like	--	[R]	General function prediction only	Leucine Rich repeat	F-box protein SKIP2 OS=Arabidopsis thaliana OX=3702 GN=SKIP2 PE=1 SV=1	S	Function unknown	F-box protein SKIP2 [Solanum lycopersicum]
gene16194	522	827	13.4903	23.2945	0.00249252996091743	0.861567470753403	up	--	--	--	--	--	[K]	Transcription	--	--	K	Transcription	uncharacterized protein LOC101254600 [Solanum lycopersicum]
gene22545	444	703	9.69057	16.7245	0.00297332042369916	0.860665955524739	up	--	--	Biological Process: response to acid chemical (GO:0001101);; Biological Process: response to stress (GO:0006950);; Biological Process: defense response (GO:0006952);; Biological Process: biological_process (GO:0008150);; Biological Process: response to external stimulus (GO:0009605);; Biological Process: response to biotic stimulus (GO:0009607);; Biological Process: response to fungus (GO:0009620…	K08238|3.8e-24|brp:103847104|K08238 xyloglucan 6-xylosyltransferase [EC:2.4.2.39] | (RefSeq) probable xyloglucan 6-xylosyltransferase 3	--	--	--	LURP-one-related	Protein LURP-one-related 15 OS=Arabidopsis thaliana OX=3702 GN=At5g01750 PE=1 SV=1	S	Function unknown	protein LURP-one-related 10 [Solanum lycopersicum]
[truncated: 448 more rows]

## Sheet: Table S4. YYH-6 vs DMSO
#ID	DMSO_Count	YYH-6_Count	DMSO_FPKM	YYH-6_FPKM	FDR	log2FC	regulated	COG_class	COG_class_annotation	GO_annotation	KEGG_annotation	KEGG_pathway_annotation	KOG_class	KOG_class_annotation	Pfam_annotation	Swiss-Prot_annotation	eggNOG_class	eggNOG_class_annotation	NR_annotation
[truncated: 265 more rows]

[truncated: 2 more sheets: Table S5. TYLCV and YYH-6 DEGs, Table S6. ABPP peptides]
